# Supplementary material for: Dynamical intervention planning against COVID-19-like epidemics
Source: PLoS One. 2022 Jun 14;17(6):e0269830. doi: 10.1371/journal.pone.0269830 (PMC9197046; doi:10.1371/journal.pone.0269830)
Supplement: S1 Data — (TXT) [file pone.0269830.s001.txt]

# Age classes: labels describing the 15 age classes considered
00-04 05-09 10-14 15-19 20-24 25-29 30-34 35-39 40-44 45-49 50-54 55-59 60-64 65-69 70+
# Choice variables
# Day 1
# 15x15 choice variable E[1]
0.00000000 0.00000000 0.00000000 0.00000000 0.00000000 0.00000000 0.00000000 1.00000000 0.00000000 0.00000000 0.00000000 0.00000000 0.00000000 0.00000000 0.00000000 
0.00000000 0.00000000 0.00000000 0.00000000 0.00000000 0.00000000 0.00000000 1.00000000 0.00000000 0.00000000 0.00000000 0.00000000 0.00000000 0.00000000 0.00000000 
0.00000000 0.00000000 0.00000000 0.00000000 0.00000000 0.00000000 0.00000000 1.00000000 0.00000000 0.00000000 0.00000000 0.00000000 0.00000000 0.00000000 0.00000000 
0.00000000 0.00000000 0.00000000 0.00000000 0.00000000 0.00000000 0.00000000 1.00000000 0.00000000 0.00000000 0.00000000 0.00000000 0.00000000 0.00000000 0.00000000 
0.00000000 0.00000000 0.00000000 0.00000000 0.00000000 0.00000000 0.00000000 1.00000000 0.00000000 0.00000000 0.00000000 0.00000000 0.00000000 0.00000000 0.00000000 
0.00000000 0.00000000 0.00000000 0.00000000 0.00000000 0.00000000 0.00000000 1.00000000 0.00000000 0.00000000 0.00000000 0.00000000 0.00000000 0.00000000 0.00000000 
0.00000000 0.00000000 0.00000000 0.00000000 0.00000000 0.00000000 0.00000000 1.00000000 0.00000000 0.00000000 0.00000000 0.00000000 0.00000000 0.00000000 0.00000000 
1.00000000 1.00000000 1.00000000 1.00000000 1.00000000 1.00000000 1.00000000 1.00000000 1.00000000 1.00000000 1.00000000 1.00000000 1.00000000 1.00000000 1.00000000 
0.00000000 0.00000000 0.00000000 0.00000000 0.00000000 0.00000000 0.00000000 1.00000000 0.00000000 0.00000000 0.00000000 0.00000000 0.00000000 0.00000000 0.00000000 
0.00000000 0.00000000 0.00000000 0.00000000 0.00000000 0.00000000 0.00000000 1.00000000 0.00000000 0.00000000 0.00000000 0.00000000 0.00000000 0.00000000 0.00000000 
0.00000000 0.00000000 0.00000000 0.00000000 0.00000000 0.00000000 0.00000000 1.00000000 0.00000000 0.00000000 0.00000000 0.00000000 0.00000000 0.00000000 0.00000000 
0.00000000 0.00000000 0.00000000 0.00000000 0.00000000 0.00000000 0.00000000 1.00000000 0.00000000 0.00000000 0.00000000 0.00000000 0.00000000 0.00000000 0.00000000 
0.00000000 0.00000000 0.00000000 0.00000000 0.00000000 0.00000000 0.00000000 1.00000000 0.00000000 0.00000000 0.00000000 0.00000000 0.00000000 0.00000000 0.00000000 
0.00000000 0.00000000 0.00000000 0.00000000 0.00000000 0.00000000 0.00000000 1.00000000 0.00000000 0.00000000 0.00000000 0.00000000 0.00000000 0.00000000 0.00000000 
0.00000000 0.00000000 0.00000000 0.00000000 0.00000000 0.00000000 0.00000000 1.00000000 0.00000000 0.00000000 0.00000000 0.00000000 0.00000000 0.00000000 0.00000000 
# 15x3 choice variable X[1]
0.00000000 0.00000000 0.00000000 
0.00000000 0.00000000 0.00000000 
0.00000000 0.00000000 0.00000000 
0.00000000 0.00000000 0.00000000 
0.00000000 0.00000000 0.00000000 
0.00000000 0.00000000 0.00000000 
0.00000000 0.00000000 0.00000000 
0.00000000 0.00000000 0.00000000 
0.00000000 0.00000000 0.00000000 
0.00000000 0.00000000 0.00000000 
0.00000000 0.00000000 0.00000000 
0.00000000 0.00000000 0.00000000 
0.00000000 0.00000000 0.00000000 
0.00000000 0.00000000 0.00000000 
0.00000000 0.00000000 0.00000000 
# 15x3 choice variable Y[1]
0.00000000 0.00000000 0.00000000 
0.00000000 0.00000000 0.00000000 
0.00000000 0.00000000 0.00000000 
0.00000000 0.00000000 0.00000000 
0.00000000 0.00000000 0.00000000 
0.00000000 0.00000000 0.00000000 
0.00000000 0.00000000 0.00000000 
0.00000000 0.00000000 0.00000000 
0.00000000 0.00000000 0.00000000 
0.00000000 0.00000000 0.00000000 
0.00000000 0.00000000 0.00000000 
0.00000000 0.00000000 0.00000000 
0.00000000 0.00000000 0.00000000 
0.00000000 0.00000000 0.00000000 
0.00000000 0.00000000 0.00000000 
# Day 2
# 15x15 choice variable E[2]
0.00000000 0.00000000 0.00000000 0.00000000 0.00000000 0.00000000 0.00000000 1.00000000 0.00000000 0.00000000 0.00000000 0.00000000 0.00000000 0.00000000 0.00000000 
0.00000000 0.00000000 0.00000000 0.00000000 0.00000000 0.00000000 0.00000000 1.00000000 0.00000000 0.00000000 0.00000000 0.00000000 0.00000000 0.00000000 0.00000000 
0.00000000 0.00000000 0.00000000 0.00000000 0.00000000 0.00000000 0.00000000 1.00000000 0.00000000 0.00000000 0.00000000 0.00000000 0.00000000 0.00000000 0.00000000 
0.00000000 0.00000000 0.00000000 0.00000000 0.00000000 0.00000000 0.00000000 1.00000000 0.00000000 0.00000000 0.00000000 0.00000000 0.00000000 0.00000000 0.00000000 
0.00000000 0.00000000 0.00000000 0.00000000 0.00000000 0.00000000 0.00000000 1.00000000 0.00000000 0.00000000 0.00000000 0.00000000 0.00000000 0.00000000 0.00000000 
0.00000000 0.00000000 0.00000000 0.00000000 0.00000000 0.00000000 0.00000000 1.00000000 0.00000000 0.00000000 0.00000000 0.00000000 0.00000000 0.00000000 0.00000000 
0.00000000 0.00000000 0.00000000 0.00000000 0.00000000 0.00000000 0.00000000 1.00000000 0.00000000 0.00000000 0.00000000 0.00000000 0.00000000 0.00000000 0.00000000 
1.00000000 1.00000000 1.00000000 1.00000000 1.00000000 1.00000000 1.00000000 1.00000000 1.00000000 1.00000000 1.00000000 1.00000000 1.00000000 1.00000000 1.00000000 
0.00000000 0.00000000 0.00000000 0.00000000 0.00000000 0.00000000 0.00000000 1.00000000 0.00000000 0.00000000 0.00000000 0.00000000 0.00000000 0.00000000 0.00000000 
0.00000000 0.00000000 0.00000000 0.00000000 0.00000000 0.00000000 0.00000000 1.00000000 0.00000000 0.00000000 0.00000000 0.00000000 0.00000000 0.00000000 0.00000000 
0.00000000 0.00000000 0.00000000 0.00000000 0.00000000 0.00000000 0.00000000 1.00000000 0.00000000 0.00000000 0.00000000 0.00000000 0.00000000 0.00000000 0.00000000 
0.00000000 0.00000000 0.00000000 0.00000000 0.00000000 0.00000000 0.00000000 1.00000000 0.00000000 0.00000000 0.00000000 0.00000000 0.00000000 0.00000000 0.00000000 
0.00000000 0.00000000 0.00000000 0.00000000 0.00000000 0.00000000 0.00000000 1.00000000 0.00000000 0.00000000 0.00000000 0.00000000 0.00000000 0.00000000 0.00000000 
0.00000000 0.00000000 0.00000000 0.00000000 0.00000000 0.00000000 0.00000000 1.00000000 0.00000000 0.00000000 0.00000000 0.00000000 0.00000000 0.00000000 0.00000000 
0.00000000 0.00000000 0.00000000 0.00000000 0.00000000 0.00000000 0.00000000 1.00000000 0.00000000 0.00000000 0.00000000 0.00000000 0.00000000 0.00000000 0.00000000 
# 15x3 choice variable X[2]
0.00000000 0.00000000 0.00000000 
0.00000000 0.00000000 0.00000000 
1.51403338 0.03726032 1.06104305 
0.45701871 1.09125144 0.50115274 
0.00000000 0.00000000 196.23165375 
94.69753809 524.69272371 62.37948901 
500.70630750 710.29504504 4496.51557242 
167.50612828 638.14913637 351.18833405 
502.52886395 3.09171506 4404.28266812 
2502.71133038 8374.23421613 698.52381799 
325.34323301 951.61722633 192.12144581 
1297.64002740 0.00000000 135.30249179 
1099.77047643 0.00000000 0.00000000 
0.00000000 0.00000000 0.00000000 
10039.63915454 1205.11351294 6400.68262360 
# 15x3 choice variable Y[2]
0.00003483 0.00003483 0.00000000 
0.00000000 0.00000000 0.00000000 
0.00003483 0.00026967 0.00000000 
0.00000000 0.00000000 0.00000000 
0.00000000 0.00000000 0.00098042 
0.00003483 0.00000000 0.00000000 
0.00003483 0.00000000 0.00000000 
0.00086748 0.00000000 0.00086865 
0.00000000 0.00010313 0.00091400 
0.00000000 0.00000000 0.00000000 
0.00000000 0.00000000 0.00000000 
0.00000000 0.00004127 0.00000000 
0.00000000 0.00000000 0.00077134 
0.00000000 0.00003483 0.00000000 
0.00014859 0.00060098 0.00082503 
# Day 3
# 15x15 choice variable E[3]
0.00000000 0.00000000 0.00000000 0.00000000 0.00000000 0.00000000 0.00000000 1.00000000 0.00000000 0.00000000 0.00000000 0.00000000 0.00000000 0.00000000 0.00000000 
0.00000000 0.00000000 0.00000000 0.00000000 0.00000000 0.00000000 0.00000000 1.00000000 0.00000000 0.00000000 0.00000000 0.00000000 0.00000000 0.00000000 0.00000000 
0.00000000 0.00000000 0.00000000 0.00000000 0.00000000 0.00000000 0.00000000 1.00000000 0.00000000 0.00000000 0.00000000 0.00000000 0.00000000 0.00000000 0.00000000 
0.00000000 0.00000000 0.00000000 0.00000000 0.00000000 0.00000000 0.00000000 1.00000000 0.00000000 0.00000000 0.00000000 0.00000000 0.00000000 0.00000000 0.00000000 
0.00000000 0.00000000 0.00000000 0.00000000 0.00000000 0.00000000 0.00000000 1.00000000 0.00000000 0.00000000 0.00000000 0.00000000 0.00000000 0.00000000 0.00000000 
0.00000000 0.00000000 0.00000000 0.00000000 0.00000000 0.00000000 0.00000000 1.00000000 0.00000000 0.00000000 0.00000000 0.00000000 0.00000000 0.00000000 0.00000000 
0.00000000 0.00000000 0.00000000 0.00000000 0.00000000 0.00000000 0.00000000 1.00000000 0.00000000 0.00000000 0.00000000 0.00000000 0.00000000 0.00000000 0.00000000 
1.00000000 1.00000000 1.00000000 1.00000000 1.00000000 1.00000000 1.00000000 1.00000000 1.00000000 1.00000000 1.00000000 1.00000000 1.00000000 1.00000000 1.00000000 
0.00000000 0.00000000 0.00000000 0.00000000 0.00000000 0.00000000 0.00000000 1.00000000 0.00000000 0.00000000 0.00000000 0.00000000 0.00000000 0.00000000 0.00000000 
0.00000000 0.00000000 0.00000000 0.00000000 0.00000000 0.00000000 0.00000000 1.00000000 0.00000000 0.00000000 0.00000000 0.00000000 0.00000000 0.00000000 0.00000000 
0.00000000 0.00000000 0.00000000 0.00000000 0.00000000 0.00000000 0.00000000 1.00000000 0.00000000 0.00000000 0.00000000 0.00000000 0.00000000 0.00000000 0.00000000 
0.00000000 0.00000000 0.00000000 0.00000000 0.00000000 0.00000000 0.00000000 1.00000000 0.00000000 0.00000000 0.00000000 0.00000000 0.00000000 0.00000000 0.00000000 
0.00000000 0.00000000 0.00000000 0.00000000 0.00000000 0.00000000 0.00000000 1.00000000 0.00000000 0.00000000 0.00000000 0.00000000 0.00000000 0.00000000 0.00000000 
0.00000000 0.00000000 0.00000000 0.00000000 0.00000000 0.00000000 0.00000000 1.00000000 0.00000000 0.00000000 0.00000000 0.00000000 0.00000000 0.00000000 0.00000000 
0.00000000 0.00000000 0.00000000 0.00000000 0.00000000 0.00000000 0.00000000 1.00000000 0.00000000 0.00000000 0.00000000 0.00000000 0.00000000 0.00000000 0.00000000 
# 15x3 choice variable X[3]
0.00000000 0.00000000 0.00000000 
0.00000000 0.00000000 0.00000000 
6.37478894 0.39831533 0.16728816 
4.39272680 0.56723099 0.23596765 
3.79795443 695.00582808 8.83870538 
120.81088035 83.13888749 206.64073694 
4129.54944562 3602.91706307 132.31148180 
515.51199508 737.88281654 803.62234066 
345.97159069 5296.13120039 7557.22774339 
107.29644432 112.84542827 87.97537377 
113.72257865 122.52258332 2448.43903511 
358.31976053 0.00000000 4249.69199094 
426.20870450 0.00000000 254.53070001 
0.00000000 0.00000000 0.00000000 
842.47537743 3970.59402193 21.06438339 
# 15x3 choice variable Y[3]
0.00000000 0.00003484 0.00000000 
0.00000000 0.00000000 0.00003483 
0.00006965 0.00012810 0.00000000 
0.00000000 0.00000000 0.00003483 
0.00000000 0.00000000 0.00000000 
0.00000000 0.00000000 0.00014259 
0.00000000 0.00000000 0.00000000 
0.00085710 0.00000000 0.00094688 
0.00000000 0.00004726 0.00000000 
0.00098051 0.00060400 0.00094163 
0.00000000 0.00000000 0.00090282 
0.00000000 0.00000000 0.00016988 
0.00003483 0.00000000 0.00000000 
0.00000000 0.00003483 0.00000000 
0.00086473 0.00095691 0.00000000 
# Day 4
# 15x15 choice variable E[4]
0.99841632 0.99919494 0.79109981 0.89253820 0.98397887 0.98305134 0.99899464 1.00000000 0.99984584 0.99391260 0.99459139 0.99038309 0.99952720 0.96671965 0.99743152 
0.99919494 0.99969261 1.00000000 0.93666364 0.46167413 0.87932276 0.86808739 1.00000000 0.99878397 0.98908826 0.96427803 0.70958637 0.95299819 0.78034027 0.79627436 
0.79109981 1.00000000 0.99985862 1.00000000 0.53072699 0.87106285 0.25788302 1.00000000 0.99986559 0.93442562 0.75690055 0.26720221 0.53847004 0.44804844 0.97121532 
0.89253820 0.93666364 1.00000000 1.00000000 0.98660253 0.99213554 0.41742388 0.85910473 0.99996517 0.96044989 0.77863082 0.57977504 0.37139495 0.00000000 0.92432020 
0.98397887 0.46167413 0.53072699 0.98660253 0.80483894 0.99965304 0.63083463 1.00000000 0.99980384 0.00000000 0.25526643 0.00000000 0.00000000 0.00000000 0.00000000 
0.98305134 0.87932276 0.87106285 0.99213554 0.99965304 0.99503777 0.99960608 1.00000000 0.98025007 0.95624416 0.97251062 0.97766093 0.67102056 0.88771261 0.95702933 
0.99899464 0.86808739 0.25788302 0.41742388 0.63083463 0.99960608 0.98801954 1.00000000 1.00000000 0.79293139 0.02276024 0.00000000 0.43031991 0.89485607 0.89773555 
1.00000000 1.00000000 1.00000000 0.85910473 1.00000000 1.00000000 1.00000000 1.00000000 1.00000000 1.00000000 1.00000000 1.00000000 1.00000000 1.00000000 1.00000000 
0.99984584 0.99878397 0.99986559 0.99996517 0.99980384 0.98025007 1.00000000 1.00000000 0.99666873 0.99993035 0.98053260 0.99924877 0.99989639 0.93083332 0.68800758 
0.99391260 0.98908826 0.93442562 0.96044989 0.00000000 0.95624416 0.79293139 1.00000000 0.99993035 0.37294534 0.60127296 0.23512858 0.46623924 0.84214933 0.72317064 
0.99459139 0.96427803 0.75690055 0.77863082 0.25526643 0.97251062 0.02276024 1.00000000 0.98053260 0.60127296 0.00000000 0.00000000 0.44602525 0.46332690 0.24197940 
0.99038309 0.70958637 0.26720221 0.57977504 0.00000000 0.97766093 0.00000000 1.00000000 0.99924877 0.23512858 0.00000000 0.00000000 0.79534572 0.86559979 0.54366513 
0.99952720 0.95299819 0.53847004 0.37139495 0.00000000 0.67102056 0.43031991 1.00000000 0.99989639 0.46623924 0.44602525 0.79534572 0.00000000 0.91003631 0.93797001 
0.96671965 0.78034027 0.44804844 0.00000000 0.00000000 0.88771261 0.89485607 1.00000000 0.93083332 0.84214933 0.46332690 0.86559979 0.91003631 0.68580523 0.97790847 
0.99743152 0.79627436 0.97121532 0.92432020 0.00000000 0.95702933 0.89773555 1.00000000 0.68800758 0.72317064 0.24197940 0.54366513 0.93797001 0.97790847 0.45340639 
# 15x3 choice variable X[4]
0.00000000 0.00011904 0.00000000 
0.00000000 0.00000000 0.00000000 
0.44039643 0.57757863 0.03616604 
0.76879357 0.10428366 0.40887870 
0.00000000 2.73093495 7.30245602 
0.00000000 2989.64619968 100.47364790 
62.71492082 1388.54694383 1243.36999492 
4841.88736879 301.40299164 12793.36578311 
68.31071344 1127.80479328 1586.63522248 
672.99349735 546.62066103 304.06030762 
1614.02141002 3337.09462399 0.00000000 
3394.42972009 31.07426556 558.46213194 
934.87387955 0.00000000 0.00000000 
0.00000000 229.02824082 0.00000000 
2240.75542415 1107.38159092 2280.38104688 
# 15x3 choice variable Y[4]
0.00000000 0.00003483 0.00003483 
0.00000000 0.00000000 0.00000000 
0.00003537 0.00000000 0.00000000 
0.00000000 0.00000000 0.00008996 
0.00000000 0.00000000 0.00006436 
0.00000000 0.00000000 0.00000000 
0.00000000 0.00000000 0.00000000 
0.00075424 0.00000000 0.00000000 
0.00000000 0.00000000 0.00003483 
0.00000000 0.00000000 0.00000000 
0.00000000 0.00000000 0.00000000 
0.00000000 0.00000000 0.00000000 
0.00043754 0.00000000 0.00000000 
0.00000000 0.00000000 0.00000000 
0.00000000 0.00000000 0.00000000 
# Day 5
# 15x15 choice variable E[5]
0.99988493 0.99992874 0.97647557 0.96878556 0.85339536 0.97996922 0.99391292 1.00000000 0.99992739 0.98422441 0.92624210 0.90266893 0.70369621 0.99116417 0.63156730 
0.99992874 0.99984805 0.99912920 0.65289850 0.95012549 0.98189551 0.98567909 1.00000000 0.99979315 0.65130366 0.99481512 0.67653395 0.97014881 0.92837534 0.98812869 
0.97647557 0.99912920 1.00000000 0.99992065 0.95607522 0.96046875 0.64009644 1.00000000 0.99989911 0.97003781 0.88624760 0.43082455 0.53878292 0.00000000 0.99924768 
0.96878556 0.65289850 0.99992065 1.00000000 0.99634608 0.98990386 0.80061558 1.00000000 0.99992459 0.94873407 0.62127061 0.47327126 0.90381969 0.73232363 0.93180183 
0.85339536 0.95012549 0.95607522 0.99634608 0.99977384 0.99983936 0.57216675 1.00000000 0.99986640 0.70131867 0.33744041 0.02333565 0.00000000 0.00000000 0.80303076 
0.97996922 0.98189551 0.96046875 0.98990386 0.99983936 0.97220995 0.99984856 1.00000000 0.99204202 0.99695724 0.93423664 0.99717043 0.95892529 0.90392426 0.97000494 
0.99391292 0.98567909 0.64009644 0.80061558 0.57216675 0.99984856 0.86010711 1.00000000 0.99981783 0.85370875 0.54174676 0.00000000 0.39208754 0.93007252 0.93613580 
1.00000000 1.00000000 1.00000000 1.00000000 1.00000000 1.00000000 1.00000000 1.00000000 1.00000000 1.00000000 1.00000000 1.00000000 1.00000000 1.00000000 1.00000000 
0.99992739 0.99979315 0.99989911 0.99992459 0.99986640 0.99204202 0.99981783 1.00000000 0.99963006 0.99989373 1.00000000 0.96654104 1.00000000 0.94534946 0.99991696 
0.98422441 0.65130366 0.97003781 0.94873407 0.70131867 0.99695724 0.85370875 1.00000000 0.99989373 0.49309644 0.00000000 0.43604367 0.93464087 0.92494402 0.91408525 
0.92624210 0.99481512 0.88624760 0.62127061 0.33744041 0.93423664 0.54174676 1.00000000 1.00000000 0.00000000 0.00000000 0.55916730 0.25005698 0.53023939 0.74644055 
0.90266893 0.67653395 0.43082455 0.47327126 0.02333565 0.99717043 0.00000000 1.00000000 0.96654104 0.43604367 0.55916730 0.26388274 0.83092561 0.57648416 0.48838354 
0.70369621 0.97014881 0.53878292 0.90381969 0.00000000 0.95892529 0.39208754 1.00000000 1.00000000 0.93464087 0.25005698 0.83092561 0.33554287 1.00000000 0.97981553 
0.99116417 0.92837534 0.00000000 0.73232363 0.00000000 0.90392426 0.93007252 1.00000000 0.94534946 0.92494402 0.53023939 0.57648416 1.00000000 0.95832953 0.99962333 
0.63156730 0.98812869 0.99924768 0.93180183 0.80303076 0.97000494 0.93613580 1.00000000 0.99991696 0.91408525 0.74644055 0.48838354 0.97981553 0.99962333 0.93097847 
# 15x3 choice variable X[5]
0.00321278 0.00000000 0.00000000 
0.00000000 0.00000000 0.00000000 
0.18625395 27.88139170 0.70903824 
2.11306231 0.40628113 2.78815973 
0.00000000 51.80120805 0.00000000 
542.35893519 0.00000000 71.21735740 
114.80726962 343.41061341 46.02029877 
3582.99196301 3382.59678722 869.70411372 
671.26435222 138.75986831 140.47978823 
4138.14418480 101.11225976 5788.26320340 
781.40537191 967.61222438 499.01080986 
11.92694328 0.00004526 60.45684374 
914.00802274 0.00000000 1978.83680404 
0.00000000 1268.26520731 290.60844955 
594.02063564 1303.39976402 1065.31419864 
# 15x3 choice variable Y[5]
0.00000000 0.00000000 0.00000000 
0.00000000 0.00000000 0.00000000 
0.00004939 0.00017649 0.00000000 
0.00000000 0.00000000 0.00000000 
0.00000000 0.00000000 0.00009035 
0.00000000 0.00000000 0.00000000 
0.00000000 0.00000000 0.00000000 
0.00000000 0.00003483 0.00000000 
0.00000000 0.00000000 0.00059685 
0.00003483 0.00000000 0.00000000 
0.00003483 0.00000000 0.00000000 
0.00003483 0.00003483 0.00000000 
0.00056614 0.00085585 0.00000000 
0.00000000 0.00000000 0.00000000 
0.00003483 0.00000000 0.00035958 
# Day 6
# 15x15 choice variable E[6]
0.99987555 0.99990050 0.97506217 0.97490814 0.93780925 0.94546689 0.97971955 1.00000000 1.00000000 0.96633061 0.93822716 0.97971186 1.00000000 0.66202103 0.99686092 
0.99990050 0.99991218 0.97209775 0.97957821 0.91599629 0.96227994 0.92220850 1.00000000 0.99989012 0.98745487 0.99682529 0.91889574 0.64590636 0.70110172 0.99105322 
0.97506217 0.97209775 1.00000000 0.99996517 0.86142074 0.96426298 0.72627552 1.00000000 1.00000000 0.95883492 0.90172550 0.79031863 0.50733707 0.74003889 0.99984857 
0.97490814 0.97957821 0.99996517 1.00000000 0.96904518 0.99615294 0.86233766 1.00000000 0.99996517 0.94491984 0.96755507 0.77824425 0.61791077 0.67956515 0.72919677 
0.93780925 0.91599629 0.86142074 0.96904518 0.66440896 0.99964307 0.68375086 1.00000000 0.99912217 0.49238259 0.89932926 0.87977893 0.46477445 0.00000000 0.96194070 
0.94546689 0.96227994 0.96426298 0.99615294 0.99964307 0.99969791 0.99961545 1.00000000 0.99753383 0.87965521 0.65549022 0.94575259 0.99690539 0.91412046 0.98780862 
0.97971955 0.92220850 0.72627552 0.86233766 0.68375086 0.99961545 0.74315688 1.00000000 0.99991017 0.82910791 0.58018404 0.81847426 0.32554777 0.63280353 0.96385549 
1.00000000 1.00000000 1.00000000 1.00000000 1.00000000 1.00000000 1.00000000 1.00000000 1.00000000 1.00000000 1.00000000 1.00000000 1.00000000 1.00000000 1.00000000 
1.00000000 0.99989012 1.00000000 0.99996517 0.99912217 0.99753383 0.99991017 1.00000000 0.99924698 0.99994409 0.99978759 0.98347710 0.99991654 0.93157382 0.99711873 
0.96633061 0.98745487 0.95883492 0.94491984 0.49238259 0.87965521 0.82910791 1.00000000 0.99994409 0.68516828 0.77818049 0.90219028 0.63073258 0.92261497 0.98398709 
0.93822716 0.99682529 0.90172550 0.96755507 0.89932926 0.65549022 0.58018404 1.00000000 0.99978759 0.77818049 0.63752133 0.94180870 0.00000000 0.54368262 0.91072797 
0.97971186 0.91889574 0.79031863 0.77824425 0.87977893 0.94575259 0.81847426 1.00000000 0.98347710 0.90219028 0.94180870 0.96047320 0.99535709 0.67621512 0.89454192 
1.00000000 0.64590636 0.50733707 0.61791077 0.46477445 0.99690539 0.32554777 1.00000000 0.99991654 0.63073258 0.00000000 0.99535709 0.31179194 0.90772215 1.00000000 
0.66202103 0.70110172 0.74003889 0.67956515 0.00000000 0.91412046 0.63280353 1.00000000 0.93157382 0.92261497 0.54368262 0.67621512 0.90772215 0.99034041 0.99629376 
0.99686092 0.99105322 0.99984857 0.72919677 0.96194070 0.98780862 0.96385549 1.00000000 0.99711873 0.98398709 0.91072797 0.89454192 1.00000000 0.99629376 0.85280962 
# 15x3 choice variable X[6]
0.00003483 0.00000008 1.71286875 
0.00000000 0.00000000 0.00000000 
0.89225554 1.23593490 0.68173306 
0.07852386 0.88474670 0.87302239 
0.00000000 119.61643833 27.90834572 
314.79768648 0.00000000 571.32099434 
515.14766722 337.78925343 129.21301696 
416.02692010 9237.63570614 14429.55490095 
75.25675936 769.83576359 333.78240007 
226.04701514 65.16281963 117.46307272 
3161.83911355 17.67234266 1722.59196995 
810.80632638 165.08645044 1115.82803942 
0.00000000 0.00000000 37.64238985 
0.00000000 0.00000000 47.40084879 
369.35723201 695.01492081 8327.26175400 
# 15x3 choice variable Y[6]
0.00000000 0.00000000 0.00000000 
0.00000000 0.00000000 0.00000000 
0.00000000 0.00003483 0.00000000 
0.00000000 0.00000000 0.00000000 
0.00000000 0.00000000 0.00000000 
0.00000000 0.00000000 0.00004868 
0.00000000 0.00000000 0.00000000 
0.00000000 0.00000000 0.00094304 
0.00000000 0.00094535 0.00000000 
0.00000000 0.00083197 0.00095651 
0.00064969 0.00000000 0.00000000 
0.00000000 0.00006965 0.00000000 
0.00000000 0.00075333 0.00000000 
0.00000000 0.00000000 0.00057207 
0.00066858 0.00006633 0.00003946 
# Day 7
# 15x15 choice variable E[7]
0.99992746 0.99945746 0.87196436 0.97434478 0.63668703 0.97890213 0.98406455 1.00000000 0.99632806 0.98568817 0.91037379 0.97058040 0.98589507 0.85789524 0.96670712 
0.99945746 0.99981469 1.00000000 0.98939754 0.63731686 0.90161296 0.89470691 1.00000000 0.99996517 0.97489979 0.99956633 0.85992453 0.87153793 0.92256606 0.96361370 
0.87196436 1.00000000 1.00000000 0.99993795 0.93964054 0.65243000 0.83441982 1.00000000 1.00000000 0.99607995 0.98028781 0.87001492 0.75585619 0.85421780 0.99767306 
0.97434478 0.98939754 0.99993795 1.00000000 0.99089187 0.98970951 0.60754210 1.00000000 0.99992464 0.94320762 0.93161499 0.97844596 0.92878418 0.46932577 0.99763573 
0.63668703 0.63731686 0.93964054 0.99089187 0.99940246 0.69586141 0.92028552 0.99996517 0.99996517 0.94434030 0.98096309 0.96445752 0.74540865 0.17683088 0.91619839 
0.97890213 0.90161296 0.65243000 0.98970951 0.69586141 0.99956797 0.99984001 1.00000000 0.99510757 0.96529504 0.98559505 0.94470377 0.97016219 0.81488698 0.96777355 
0.98406455 0.89470691 0.83441982 0.60754210 0.92028552 0.99984001 0.78630233 1.00000000 0.99991597 0.93259619 0.88683604 0.48178711 0.84538134 0.64368685 0.99448263 
1.00000000 1.00000000 1.00000000 1.00000000 0.99996517 1.00000000 1.00000000 1.00000000 1.00000000 1.00000000 0.87538732 1.00000000 1.00000000 1.00000000 1.00000000 
0.99632806 0.99996517 1.00000000 0.99992464 0.99996517 0.99510757 0.99991597 1.00000000 1.00000000 0.99996517 0.98453543 0.98802790 0.98909669 0.93934300 0.99624672 
0.98568817 0.97489979 0.99607995 0.94320762 0.94434030 0.96529504 0.93259619 1.00000000 0.99996517 0.70503225 0.92094572 0.90767309 0.95501379 0.93113419 0.92828676 
0.91037379 0.99956633 0.98028781 0.93161499 0.98096309 0.98559505 0.88683604 0.87538732 0.98453543 0.92094572 0.82270023 0.98456622 0.49018918 0.59971992 0.95458214 
0.97058040 0.85992453 0.87001492 0.97844596 0.96445752 0.94470377 0.48178711 1.00000000 0.98802790 0.90767309 0.98456622 0.93132274 0.99874238 0.85387894 0.99749764 
0.98589507 0.87153793 0.75585619 0.92878418 0.74540865 0.97016219 0.84538134 1.00000000 0.98909669 0.95501379 0.49018918 0.99874238 0.57443246 0.95727193 0.92303597 
0.85789524 0.92256606 0.85421780 0.46932577 0.17683088 0.81488698 0.64368685 1.00000000 0.93934300 0.93113419 0.59971992 0.85387894 0.95727193 0.94334350 0.69916099 
0.96670712 0.96361370 0.99767306 0.99763573 0.91619839 0.96777355 0.99448263 1.00000000 0.99624672 0.92828676 0.95458214 0.99749764 0.92303597 0.69916099 0.96117240 
# 15x3 choice variable X[7]
0.13894183 0.00000000 0.00000000 
0.00000000 0.00000000 0.00000000 
1.48273849 8.15100677 0.10006949 
0.72911859 15.08972251 2.49585437 
0.00000000 0.00000000 425.48910303 
0.00000000 32.62431319 2526.95950307 
215.85913251 13753.69776546 299.08577874 
2055.13373082 705.24690683 130.80868441 
1027.70122672 283.35174562 1157.19655365 
1097.66721672 358.79634837 131.68542819 
103.00717083 3374.00484028 203.20723126 
2265.76730528 430.87797119 128.19037354 
946.54863325 0.00000000 0.00000000 
0.00000000 0.00000000 0.00000000 
2284.08265927 2640.08453014 3375.04523268 
# 15x3 choice variable Y[7]
0.00000000 0.00000000 0.00003483 
0.00000000 0.00000000 0.00000000 
0.00012928 0.00000000 0.00000000 
0.00000000 0.00000000 0.00001172 
0.00000000 0.00000000 0.00000000 
0.00000000 0.00046567 0.00000000 
0.00000000 0.00003483 0.00000000 
0.00000000 0.00006811 0.00000000 
0.00000000 0.00000000 0.00008999 
0.00081945 0.00000000 0.00007371 
0.00000000 0.00000000 0.00000000 
0.00000000 0.00009031 0.00000000 
0.00000000 0.00006992 0.00000000 
0.00000000 0.00000000 0.00000000 
0.00000000 0.00000000 0.00000000 
# Day 8
# 15x15 choice variable E[8]
1.00000000 0.99891244 0.96824019 0.27662156 0.90554482 0.98799346 0.97565567 1.00000000 0.99955105 0.97702597 0.92401265 0.94926603 0.98609684 0.98238490 0.98492133 
0.99891244 0.99982561 0.98655164 0.95007484 0.85281350 0.89851570 0.99886249 1.00000000 0.99987371 0.98907392 0.99696143 0.94405237 0.83238226 0.93318318 0.59563794 
0.96824019 0.98655164 1.00000000 0.99957695 0.89001733 0.86775668 0.56445996 1.00000000 0.98446860 0.96770915 0.98810101 0.96725862 0.66524970 0.79664664 1.00000000 
0.27662156 0.95007484 0.99957695 1.00000000 0.97485730 0.99402062 0.47462433 1.00000000 0.99996517 0.98722401 0.95684947 0.66865801 0.65580787 0.57130825 0.98670062 
0.90554482 0.85281350 0.89001733 0.97485730 0.99915807 0.99983551 0.90627676 1.00000000 1.00000000 0.94231495 0.97130798 0.99288707 0.64241557 0.45263586 0.95355565 
0.98799346 0.89851570 0.86775668 0.99402062 0.99983551 0.99943021 0.99982128 1.00000000 0.99742866 0.95697788 0.95865240 0.97950615 0.98860659 0.94472466 0.90742234 
0.97565567 0.99886249 0.56445996 0.47462433 0.90627676 0.99982128 0.42053230 1.00000000 1.00000000 0.85616282 0.92475728 0.86821062 0.77918736 0.93018367 0.95217245 
1.00000000 1.00000000 1.00000000 1.00000000 1.00000000 1.00000000 1.00000000 1.00000000 1.00000000 1.00000000 1.00000000 1.00000000 1.00000000 1.00000000 1.00000000 
0.99955105 0.99987371 0.98446860 0.99996517 1.00000000 0.99742866 1.00000000 1.00000000 0.99992991 1.00000000 0.96376209 0.98320708 0.99987912 0.94805827 0.99973130 
0.97702597 0.98907392 0.96770915 0.98722401 0.94231495 0.95697788 0.85616282 1.00000000 1.00000000 0.81025742 1.00000000 0.95696001 0.82870201 0.55196855 0.97220122 
0.92401265 0.99696143 0.98810101 0.95684947 0.97130798 0.95865240 0.92475728 1.00000000 0.96376209 1.00000000 0.86011085 0.98943844 0.81381035 0.92031605 0.94153027 
0.94926603 0.94405237 0.96725862 0.66865801 0.99288707 0.97950615 0.86821062 1.00000000 0.98320708 0.95696001 0.98943844 0.96015166 0.99497618 0.83616435 0.95162982 
0.98609684 0.83238226 0.66524970 0.65580787 0.64241557 0.98860659 0.77918736 1.00000000 0.99987912 0.82870201 0.81381035 0.99497618 0.36771571 0.97331906 0.99837264 
0.98238490 0.93318318 0.79664664 0.57130825 0.45263586 0.94472466 0.93018367 1.00000000 0.94805827 0.55196855 0.92031605 0.83616435 0.97331906 0.62201221 0.67599969 
0.98492133 0.59563794 1.00000000 0.98670062 0.95355565 0.90742234 0.95217245 1.00000000 0.99973130 0.97220122 0.94153027 0.95162982 0.99837264 0.67599969 0.94859556 
# 15x3 choice variable X[8]
0.00000000 0.00003483 0.00000000 
0.00000000 0.00000000 0.00000000 
0.80881052 0.21403415 0.57099924 
0.01584911 28.50936877 9.34401910 
0.00000000 91.10073165 25.04156458 
0.00000000 0.00000000 33.78207635 
2044.93163431 200.05157295 2617.98424028 
33.52648926 1290.52284204 1248.81430246 
634.15255091 4853.95972587 8487.50667988 
371.22459228 99.56199375 629.35475180 
3548.20236399 835.15757771 464.39494732 
810.93603940 62.45145558 1315.54133409 
0.00000000 0.00000000 211.81328117 
0.00000000 0.00000000 553.57098546 
8606.58719016 4146.15056816 398.48567562 
# 15x3 choice variable Y[8]
0.00000000 0.00000000 0.00000000 
0.00000000 0.00000000 0.00000000 
0.00006965 0.00023316 0.00007920 
0.00000000 0.00000000 0.00000000 
0.00000000 0.00000000 0.00003483 
0.00000000 0.00000000 0.00003483 
0.00000000 0.00000000 0.00000000 
0.00000000 0.00000000 0.00000000 
0.00070394 0.00014712 0.00000000 
0.00003483 0.00000000 0.00003483 
0.00000000 0.00013289 0.00000000 
0.00000000 0.00003483 0.00012605 
0.00049085 0.00063129 0.00000000 
0.00000000 0.00003483 0.00000000 
0.00000000 0.00098212 0.00000000 
# Day 9
# 15x15 choice variable E[9]
1.00000000 1.00000000 0.86779823 0.96362436 0.72309395 0.95360654 0.99508827 1.00000000 0.99996517 0.98691471 0.81650530 0.94027288 0.99016337 0.66851938 0.98930579 
1.00000000 0.99990699 0.99552355 0.90917780 0.91638128 0.98467996 0.98500260 1.00000000 0.99991031 0.98910423 1.00000000 0.94718790 0.91660577 0.61601628 0.50512880 
0.86779823 0.99552355 1.00000000 0.99992794 0.68584781 0.96196825 0.77591766 1.00000000 0.99843598 0.93923703 0.98952960 0.72239659 0.92157238 0.87740330 0.99974229 
0.96362436 0.90917780 0.99992794 1.00000000 0.98325389 0.98937428 0.68144569 1.00000000 0.99991421 0.99751627 0.99916274 0.99058548 0.72863429 0.85964771 0.99837776 
0.72309395 0.91638128 0.68584781 0.98325389 0.99977073 0.99992327 0.85844217 1.00000000 0.99645575 0.51086946 0.90714377 0.98737563 0.84930695 0.21695361 0.84606941 
0.95360654 0.98467996 0.96196825 0.98937428 0.99992327 0.99979442 0.99969701 1.00000000 0.98157642 0.98232442 0.98764614 0.91575563 0.99195931 0.86898433 0.99095122 
0.99508827 0.98500260 0.77591766 0.68144569 0.85844217 0.99969701 0.85286931 1.00000000 1.00000000 0.77513142 0.88207960 0.87271220 0.59761155 0.80225485 0.90424717 
1.00000000 1.00000000 1.00000000 1.00000000 1.00000000 1.00000000 1.00000000 1.00000000 1.00000000 1.00000000 1.00000000 1.00000000 1.00000000 1.00000000 1.00000000 
0.99996517 0.99991031 0.99843598 0.99991421 0.99645575 0.98157642 1.00000000 1.00000000 1.00000000 1.00000000 0.99548553 0.99715392 1.00000000 0.60334938 0.76262463 
0.98691471 0.98910423 0.93923703 0.99751627 0.51086946 0.98232442 0.77513142 1.00000000 1.00000000 0.71563644 0.99888014 0.87908990 0.52141153 0.90091826 0.94673397 
0.81650530 1.00000000 0.98952960 0.99916274 0.90714377 0.98764614 0.88207960 1.00000000 0.99548553 0.99888014 0.95857226 0.99292194 0.95376408 0.60314044 0.95371722 
0.94027288 0.94718790 0.72239659 0.99058548 0.98737563 0.91575563 0.87271220 1.00000000 0.99715392 0.87908990 0.99292194 0.98791897 0.95241319 0.61393374 0.95548836 
0.99016337 0.91660577 0.92157238 0.72863429 0.84930695 0.99195931 0.59761155 1.00000000 1.00000000 0.52141153 0.95376408 0.95241319 0.42041597 0.93870367 0.78656502 
0.66851938 0.61601628 0.87740330 0.85964771 0.21695361 0.86898433 0.80225485 1.00000000 0.60334938 0.90091826 0.60314044 0.61393374 0.93870367 0.92103826 0.74053029 
0.98930579 0.50512880 0.99974229 0.99837776 0.84606941 0.99095122 0.90424717 1.00000000 0.76262463 0.94673397 0.95371722 0.95548836 0.78656502 0.74053029 0.96426344 
# 15x3 choice variable X[9]
0.00000000 0.14993849 0.00010125 
0.00000000 0.00000000 0.00000000 
1.80363394 1.18068185 0.38523432 
1.17844557 0.56500890 0.16884371 
0.00000000 16.67240622 18.68257817 
856.81500867 2.01786699 6.27174689 
93.05458165 43.63936725 27.42158126 
701.93474769 15044.45206258 10422.97884942 
9.09324741 767.65541252 155.44566665 
953.43661295 8994.51303549 4897.20028941 
0.00000000 3950.00279747 667.19921570 
3814.95689875 4079.17457575 3414.74312335 
0.00000000 0.00000000 998.85157172 
0.00000000 0.00000000 0.00000000 
3422.94157877 760.99112248 10461.21904397 
# 15x3 choice variable Y[9]
0.00000000 0.00000000 0.00000000 
0.00000000 0.00000000 0.00007340 
0.00000000 0.00000000 0.00020009 
0.00000000 0.00000000 0.00003483 
0.00083768 0.00000000 0.00005623 
0.00028409 0.00000000 0.00099350 
0.00003483 0.00000000 0.00000000 
0.00000000 0.00000000 0.00005620 
0.00000000 0.00000000 0.00090907 
0.00003483 0.00000000 0.00003483 
0.00000000 0.00000000 0.00006630 
0.00000000 0.00000000 0.00000000 
0.00000000 0.00055333 0.00000000 
0.00000000 0.00000000 0.00000000 
0.00000000 0.00035255 0.00000000 
# Day 10
# 15x15 choice variable E[10]
0.99992090 0.99982022 0.63832626 0.95148488 0.97937868 0.91587397 0.99007960 1.00000000 0.99948932 0.99661451 0.89550180 0.94788914 0.93922097 0.98643823 0.99166738 
0.99982022 0.99936698 0.75133510 0.94283440 0.84700955 0.90626522 0.93207141 1.00000000 0.70158364 0.99623382 1.00000000 0.90188388 0.95161839 0.96822153 0.68152261 
0.63832626 0.75133510 1.00000000 0.99996517 0.96135423 0.59668744 0.87434370 1.00000000 0.99991859 0.97774365 0.97753058 0.95360377 0.85751189 0.80017747 0.99854247 
0.95148488 0.94283440 0.99996517 1.00000000 0.99987348 0.99908136 0.63187237 1.00000000 0.99996517 0.68484945 0.99777527 0.91956371 0.93782879 0.75990822 0.99224872 
0.97937868 0.84700955 0.96135423 0.99987348 0.99970290 1.00000000 0.96389263 0.79099602 0.99860880 0.99098045 0.92740731 0.83239697 0.71500004 0.46526113 0.88331688 
0.91587397 0.90626522 0.59668744 0.99908136 1.00000000 0.99974779 0.99988291 1.00000000 0.99971426 0.96679707 0.97287098 0.90916159 0.91767613 0.91944797 0.97823907 
0.99007960 0.93207141 0.87434370 0.63187237 0.96389263 0.99988291 0.66875244 1.00000000 1.00000000 0.78169198 0.87895618 0.85140924 0.63305736 0.88858596 0.81552427 
1.00000000 1.00000000 1.00000000 1.00000000 0.79099602 1.00000000 1.00000000 1.00000000 1.00000000 1.00000000 1.00000000 1.00000000 1.00000000 1.00000000 1.00000000 
0.99948932 0.70158364 0.99991859 0.99996517 0.99860880 0.99971426 1.00000000 1.00000000 0.99993035 0.99943643 0.99340863 0.66017832 0.98675083 0.91378490 0.99820898 
0.99661451 0.99623382 0.97774365 0.68484945 0.99098045 0.96679707 0.78169198 1.00000000 0.99943643 0.94042337 0.97280308 0.99020392 0.66464757 0.98155849 0.96358468 
0.89550180 1.00000000 0.97753058 0.99777527 0.92740731 0.97287098 0.87895618 1.00000000 0.99340863 0.97280308 0.92808620 0.93212766 0.88730196 0.89761130 0.93654480 
0.94788914 0.90188388 0.95360377 0.91956371 0.83239697 0.90916159 0.85140924 1.00000000 0.66017832 0.99020392 0.93212766 0.89072508 0.64256200 0.87867445 0.65035692 
0.93922097 0.95161839 0.85751189 0.93782879 0.71500004 0.91767613 0.63305736 1.00000000 0.98675083 0.66464757 0.88730196 0.64256200 0.42544377 0.98983825 0.99725055 
0.98643823 0.96822153 0.80017747 0.75990822 0.46526113 0.91944797 0.88858596 1.00000000 0.91378490 0.98155849 0.89761130 0.87867445 0.98983825 0.81980176 0.99484317 
0.99166738 0.68152261 0.99854247 0.99224872 0.88331688 0.97823907 0.81552427 1.00000000 0.99820898 0.96358468 0.93654480 0.65035692 0.99725055 0.99484317 0.87606189 
# 15x3 choice variable X[10]
0.17131904 0.01674297 0.00003483 
0.00000000 0.00000000 0.00000000 
2.27651124 0.08523743 5.97402298 
5.73045955 0.73101644 6.60253026 
213.81092664 213.00993563 236.75991885 
0.00000000 683.07876887 233.10852509 
45.59329822 0.00000000 1739.77002229 
1238.23605055 1648.60834792 53.54144592 
688.74760282 549.72576809 191.25272424 
3584.13470591 81.36782828 6528.05329375 
3359.92395862 1980.59035718 13320.93935942 
305.42408185 7498.50112984 30.19186812 
0.00000000 1418.53304255 1139.31134787 
0.00005104 0.00000000 0.00000000 
47381.77419923 4222.28341421 4484.90155817 
# 15x3 choice variable Y[10]
0.00000000 0.00000000 0.00000000 
0.00000000 0.00000000 0.00000000 
0.00014166 0.00011922 0.00024674 
0.00000000 0.00000000 0.00011002 
0.00000000 0.00000000 0.00000000 
0.00000000 0.00000000 0.00003483 
0.00000000 0.00000000 0.00000000 
0.00077953 0.00066666 0.00008414 
0.00000000 0.00000000 0.00003483 
0.00087125 0.00000000 0.00003483 
0.00000000 0.00000000 0.00000000 
0.00000000 0.00003483 0.00003881 
0.00000000 0.00005392 0.00093967 
0.00000000 0.00000000 0.00000000 
0.00000000 0.00000000 0.00007553 
# Day 11
# 15x15 choice variable E[11]
0.99989109 0.99894787 0.94908483 0.95785915 0.97693758 0.92909878 0.99211791 1.00000000 0.99861969 0.98644523 0.71271505 0.95619018 0.96773034 0.98260000 0.97650017 
0.99894787 0.99996517 0.99992551 0.98478938 0.86268513 0.99061287 0.94799258 1.00000000 0.99963887 0.96923131 1.00000000 0.97452884 0.85395198 0.93286521 0.96266132 
0.94908483 0.99992551 1.00000000 1.00000000 0.88690277 0.91274976 0.88305429 1.00000000 1.00000000 0.93596237 0.99831463 0.88086901 0.94339426 0.97657243 0.99631470 
0.95785915 0.98478938 1.00000000 0.95723928 1.00000000 0.98659718 0.78176244 1.00000000 0.68966333 0.99919048 0.97911831 0.90879187 0.92421213 0.43975248 0.99843465 
0.97693758 0.86268513 0.88690277 1.00000000 1.00000000 0.99996517 0.64037918 1.00000000 0.99981187 0.76641775 0.97201352 0.90333277 0.62304980 0.59266889 0.95512503 
0.92909878 0.99061287 0.91274976 0.98659718 0.99996517 0.99965125 1.00000000 1.00000000 0.98323012 0.50348724 0.61161284 0.94850278 0.41727837 0.99221719 0.97897917 
0.99211791 0.94799258 0.88305429 0.78176244 0.64037918 1.00000000 0.95420320 1.00000000 0.99421498 0.84420162 0.97706433 0.86520789 0.63595984 0.93294978 0.92154485 
1.00000000 1.00000000 1.00000000 1.00000000 1.00000000 1.00000000 1.00000000 1.00000000 1.00000000 1.00000000 1.00000000 1.00000000 1.00000000 1.00000000 1.00000000 
0.99861969 0.99963887 1.00000000 0.68966333 0.99981187 0.98323012 0.99421498 1.00000000 0.99787454 0.66424712 0.99674456 0.84297014 0.84169157 0.92530964 1.00000000 
0.98644523 0.96923131 0.93596237 0.99919048 0.76641775 0.50348724 0.84420162 1.00000000 0.66424712 0.89683833 0.94060182 0.91333022 0.94705424 0.86496497 0.75643091 
0.71271505 1.00000000 0.99831463 0.97911831 0.97201352 0.61161284 0.97706433 1.00000000 0.99674456 0.94060182 0.95877224 0.98200807 0.74311694 0.73868679 0.65227722 
0.95619018 0.97452884 0.88086901 0.90879187 0.90333277 0.94850278 0.86520789 1.00000000 0.84297014 0.91333022 0.98200807 0.93798843 0.84511849 0.95921468 0.97613925 
0.96773034 0.85395198 0.94339426 0.92421213 0.62304980 0.41727837 0.63595984 1.00000000 0.84169157 0.94705424 0.74311694 0.84511849 0.52130873 0.96186459 0.95979521 
0.98260000 0.93286521 0.97657243 0.43975248 0.59266889 0.99221719 0.93294978 1.00000000 0.92530964 0.86496497 0.73868679 0.95921468 0.96186459 0.90260426 0.99858636 
0.97650017 0.96266132 0.99631470 0.99843465 0.95512503 0.97897917 0.92154485 1.00000000 1.00000000 0.75643091 0.65227722 0.97613925 0.95979521 0.99858636 0.96438642 
# 15x3 choice variable X[11]
0.00007126 0.00000000 0.00003483 
0.00000000 0.00000000 0.00000000 
0.13465642 0.76921973 0.77859132 
1.02621341 2.62280540 2.64838601 
9.16936432 406.55924374 265.73835798 
0.00000000 0.00000000 1422.76406959 
0.00000000 2321.77082804 2527.65464416 
1065.87872354 919.62136586 274.61430705 
1877.63336846 706.56477078 4157.30494941 
0.00000000 75.29907311 303.58031082 
239.24038449 206.80655274 2037.26875490 
3262.29632718 217.37037274 291.41300204 
4396.46323692 0.00000000 0.00000000 
0.00000000 0.00000000 0.00000000 
12879.09372644 5368.78150320 398.15883163 
# 15x3 choice variable Y[11]
0.00000000 0.00000000 0.00006965 
0.00000000 0.00000000 0.00000000 
0.00000000 0.00005865 0.00000000 
0.00000000 0.00000000 0.00000000 
0.00010112 0.00000000 0.00000000 
0.00000000 0.00046766 0.00000000 
0.00000000 0.00000000 0.00000000 
0.00000000 0.00000000 0.00000000 
0.00000000 0.00015631 0.00006212 
0.00053823 0.00000000 0.00059693 
0.00006965 0.00007445 0.00000093 
0.00000000 0.00003483 0.00000000 
0.00000000 0.00051845 0.00000000 
0.00000000 0.00000000 0.00000000 
0.00098144 0.00000000 0.00000000 
# Day 12
# 15x15 choice variable E[12]
0.99944389 0.68787885 0.82403254 0.84038508 0.94061641 0.77657722 0.98959494 1.00000000 0.99335001 0.99803244 0.87731665 0.95410661 0.90738037 0.94334516 0.98987077 
0.68787885 0.99991391 0.99968910 0.98036189 0.97668471 0.98303783 0.87479712 1.00000000 0.99889014 0.71348983 0.99438773 0.97689904 0.96632404 0.97806110 0.97621425 
0.82403254 0.99968910 1.00000000 0.99996517 0.91149107 0.62039219 0.73114397 1.00000000 0.99956558 0.96194334 0.99937368 0.87802215 0.85528423 0.86645783 0.99979559 
0.84038508 0.98036189 0.99996517 1.00000000 1.00000000 0.99040978 0.83204615 1.00000000 0.99986781 0.73080252 0.99969999 0.91256676 0.91741077 0.00000000 0.99330379 
0.94061641 0.97668471 0.91149107 1.00000000 1.00000000 1.00000000 0.93400029 1.00000000 0.99927811 0.88628658 0.92661505 0.86626327 0.94805772 0.48352951 0.99053458 
0.77657722 0.98303783 0.62039219 0.99040978 1.00000000 0.99786577 1.00000000 0.99387660 0.99907768 0.94063103 0.97345712 0.98049314 0.99230578 0.91311059 0.68573134 
0.98959494 0.87479712 0.73114397 0.83204615 0.93400029 1.00000000 0.89166757 1.00000000 1.00000000 0.94127901 0.80535763 0.74266712 0.83087680 0.92474494 0.94159948 
1.00000000 1.00000000 1.00000000 1.00000000 1.00000000 0.99387660 1.00000000 1.00000000 1.00000000 1.00000000 1.00000000 1.00000000 1.00000000 1.00000000 1.00000000 
0.99335001 0.99889014 0.99956558 0.99986781 0.99927811 0.99907768 1.00000000 1.00000000 0.99198367 0.98944006 1.00000000 0.88488444 0.97600240 0.66752376 1.00000000 
0.99803244 0.71348983 0.96194334 0.73080252 0.88628658 0.94063103 0.94127901 1.00000000 0.98944006 0.78037493 0.99638540 0.93053568 0.79079470 0.91517611 0.95136498 
0.87731665 0.99438773 0.99937368 0.99969999 0.92661505 0.97345712 0.80535763 1.00000000 1.00000000 0.99638540 0.92181442 0.68046214 0.84080575 0.73407663 0.98253357 
0.95410661 0.97689904 0.87802215 0.91256676 0.86626327 0.98049314 0.74266712 1.00000000 0.88488444 0.93053568 0.68046214 0.91697049 0.97182274 0.90783783 0.93654091 
0.90738037 0.96632404 0.85528423 0.91741077 0.94805772 0.99230578 0.83087680 1.00000000 0.97600240 0.79079470 0.84080575 0.97182274 0.41682248 0.96601687 0.99894375 
0.94334516 0.97806110 0.86645783 0.00000000 0.48352951 0.91311059 0.92474494 1.00000000 0.66752376 0.91517611 0.73407663 0.90783783 0.96601687 0.95342884 0.99891423 
0.98987077 0.97621425 0.99979559 0.99330379 0.99053458 0.68573134 0.94159948 1.00000000 1.00000000 0.95136498 0.98253357 0.93654091 0.99894375 0.99891423 0.94516470 
# 15x3 choice variable X[12]
0.01406195 0.00000000 0.00000000 
0.00000000 0.00000000 0.00000000 
0.67939129 0.03362254 0.00349945 
0.57131916 0.38835689 7.89711202 
24.33862626 0.00000000 188.51885838 
0.00000000 361.44548522 117.65345620 
186.08300080 268.32191603 115.38240550 
891.93440395 786.15011426 868.33049157 
108.65241169 79.60797764 324.69905912 
3693.57059858 232.39010948 64.51456334 
870.97789150 469.92408514 280.64024510 
3006.18021077 5261.49306304 84.05095955 
88.34482854 0.00000000 227.27029769 
0.00000000 0.00000000 0.00000000 
340.86879428 26887.53207318 9046.46819351 
# 15x3 choice variable Y[12]
0.00003483 0.00000000 0.00000000 
0.00000000 0.00000000 0.00000000 
0.00000000 0.00000000 0.00000000 
0.00000000 0.00000000 0.00003483 
0.00089504 0.00000000 0.00085207 
0.00000000 0.00081782 0.00000000 
0.00003483 0.00000000 0.00000000 
0.00000000 0.00000000 0.00098439 
0.00076793 0.00024848 0.00000000 
0.00003483 0.00003483 0.00062844 
0.00000000 0.00000000 0.00000000 
0.00000000 0.00003483 0.00000000 
0.00000000 0.00086301 0.00000000 
0.00000000 0.00000000 0.00000000 
0.00008237 0.00005771 0.00010237 
# Day 13
# 15x15 choice variable E[13]
0.99996230 0.70956859 0.87298673 0.63451612 0.92944320 0.98886360 0.63576742 1.00000000 0.95935337 0.99963576 0.65354775 0.93706378 0.98229942 0.97664778 0.94749980 
0.70956859 1.00000000 0.99994542 0.98198873 0.65436571 0.98852385 0.97180335 0.74768863 0.70766881 0.99833077 0.99985242 0.91079140 0.97713848 0.90366688 0.94599694 
0.87298673 0.99994542 1.00000000 0.99996517 0.92798611 0.94480925 0.79265165 0.70836229 1.00000000 0.99336918 0.96272320 0.83515651 0.89591457 0.89896619 0.99617586 
0.63451612 0.98198873 0.99996517 1.00000000 1.00000000 0.98492363 0.84925909 1.00000000 0.69972892 0.99986649 0.99061123 0.96109875 0.48609112 0.00000000 0.64784107 
0.92944320 0.65436571 0.92798611 1.00000000 1.00000000 1.00000000 0.95954165 1.00000000 0.99983335 0.92721551 0.98965631 0.94670906 0.93410356 0.00219928 0.57485078 
0.98886360 0.98852385 0.94480925 0.98492363 1.00000000 1.00000000 0.99996517 1.00000000 0.68612895 0.93910623 0.68147448 0.98229133 0.98856134 0.89789565 1.00000000 
0.63576742 0.97180335 0.79265165 0.84925909 0.95954165 0.99996517 0.51879239 1.00000000 1.00000000 0.99339301 0.95098080 0.86656126 0.95875941 0.79994493 0.96858532 
1.00000000 0.74768863 0.70836229 1.00000000 1.00000000 1.00000000 1.00000000 1.00000000 1.00000000 1.00000000 1.00000000 1.00000000 1.00000000 1.00000000 1.00000000 
0.95935337 0.70766881 1.00000000 0.69972892 0.99983335 0.68612895 1.00000000 1.00000000 0.99323349 1.00000000 0.68180858 0.90935206 0.67718240 0.52900643 0.99616916 
0.99963576 0.99833077 0.99336918 0.99986649 0.92721551 0.93910623 0.99339301 1.00000000 1.00000000 0.90637254 0.68491519 0.98614826 0.95089043 0.64533979 0.94532072 
0.65354775 0.99985242 0.96272320 0.99061123 0.98965631 0.68147448 0.95098080 1.00000000 0.68180858 0.68491519 0.91654224 1.00000000 0.96394134 0.79273591 0.98723641 
0.93706378 0.91079140 0.83515651 0.96109875 0.94670906 0.98229133 0.86656126 1.00000000 0.90935206 0.98614826 1.00000000 0.72775068 0.99695648 0.60565199 0.96400807 
0.98229942 0.97713848 0.89591457 0.48609112 0.93410356 0.98856134 0.95875941 1.00000000 0.67718240 0.95089043 0.96394134 0.99695648 0.49002985 0.99938230 1.00000000 
0.97664778 0.90366688 0.89896619 0.00000000 0.00219928 0.89789565 0.79994493 1.00000000 0.52900643 0.64533979 0.79273591 0.60565199 0.99938230 0.94997599 0.99673989 
0.94749980 0.94599694 0.99617586 0.64784107 0.57485078 1.00000000 0.96858532 1.00000000 0.99616916 0.94532072 0.98723641 0.96400807 1.00000000 0.99673989 0.60619125 
# 15x3 choice variable X[13]
0.00000000 0.00000000 10.76382695 
0.00000000 0.00000000 0.00000000 
4.18251141 0.71217797 0.56857575 
0.01729492 0.47959719 2.07796164 
146.78023308 101.16195524 124.90994097 
0.00000000 1823.97409151 20.14583491 
177.83986643 32.21079114 448.92268316 
2582.45475153 5.76156487 52.13966686 
410.07880645 662.02834050 456.19316546 
1205.00510283 0.00000000 28.96416682 
617.89888529 1731.55893193 3123.21256911 
4798.71958700 4347.60560043 877.48404346 
0.00000000 0.00000000 0.00000000 
0.00028274 0.03607718 0.00000000 
19961.53329475 709.82373565 90.98966714 
# 15x3 choice variable Y[13]
0.00000000 0.00003483 0.00000000 
0.00000000 0.00000000 0.00000000 
0.00000000 0.00000000 0.00039823 
0.00000000 0.00000000 0.00000000 
0.00000000 0.00000000 0.00000000 
0.00000000 0.00000000 0.00000000 
0.00003483 0.00000000 0.00000000 
0.00000000 0.00000000 0.00000000 
0.00092786 0.00000000 0.00006965 
0.00000000 0.00003483 0.00092736 
0.00005123 0.00000000 0.00000000 
0.00000000 0.00012754 0.00025111 
0.00000000 0.00049324 0.00000000 
0.00000000 0.00000000 0.00000000 
0.00003483 0.00000000 0.00000000 
# Day 14
# 15x15 choice variable E[14]
0.99968019 0.99667634 0.95008770 0.89201813 0.97174186 0.94834033 0.99973887 1.00000000 1.00000000 0.99927609 0.84430749 0.86273432 0.90506722 0.86358336 0.99324329 
0.99667634 1.00000000 1.00000000 0.95110685 0.98642541 0.94726010 0.96137585 1.00000000 0.98540139 1.00000000 0.71493873 0.97855359 0.97709454 0.96325465 0.99867487 
0.95008770 1.00000000 1.00000000 1.00000000 0.98696856 0.94916203 0.96407012 1.00000000 1.00000000 0.69529579 0.99583859 0.93917685 0.85459818 0.96537902 1.00000000 
0.89201813 0.95110685 1.00000000 0.88953779 0.99996517 0.99076480 0.92193289 1.00000000 0.79661066 0.99991636 1.00000000 0.93564326 0.68871206 0.09464097 0.96060161 
0.97174186 0.98642541 0.98696856 0.99996517 1.00000000 0.99996517 0.94656119 1.00000000 0.98794890 0.93594707 0.87601980 0.82061566 0.94381151 0.46906194 0.92180059 
0.94834033 0.94726010 0.94916203 0.99076480 0.99996517 0.70065635 1.00000000 1.00000000 0.98589032 0.98204595 0.98648556 0.98577559 0.99268062 0.94749021 0.99577577 
0.99973887 0.96137585 0.96407012 0.92193289 0.94656119 1.00000000 0.97684213 1.00000000 1.00000000 0.95702681 0.84837382 0.73380631 0.95932121 0.99714439 0.99782656 
1.00000000 1.00000000 1.00000000 1.00000000 1.00000000 1.00000000 1.00000000 1.00000000 1.00000000 1.00000000 1.00000000 1.00000000 1.00000000 0.87725678 0.77525069 
1.00000000 0.98540139 1.00000000 0.79661066 0.98794890 0.98589032 1.00000000 1.00000000 0.99012929 1.00000000 1.00000000 0.97384197 0.98288680 0.94561224 1.00000000 
0.99927609 1.00000000 0.69529579 0.99991636 0.93594707 0.98204595 0.95702681 1.00000000 1.00000000 0.93261045 1.00000000 0.93527098 0.97601136 0.94692175 0.97505087 
0.84430749 0.71493873 0.99583859 1.00000000 0.87601980 0.98648556 0.84837382 1.00000000 1.00000000 1.00000000 0.92091706 0.98410668 0.95628960 0.90332435 0.97630476 
0.86273432 0.97855359 0.93917685 0.93564326 0.82061566 0.98577559 0.73380631 1.00000000 0.97384197 0.93527098 0.98410668 0.90410169 0.91023623 0.79050368 0.67675630 
0.90506722 0.97709454 0.85459818 0.68871206 0.94381151 0.99268062 0.95932121 1.00000000 0.98288680 0.97601136 0.95628960 0.91023623 0.67118927 1.00000000 0.98778147 
0.86358336 0.96325465 0.96537902 0.09464097 0.46906194 0.94749021 0.99714439 0.87725678 0.94561224 0.94692175 0.90332435 0.79050368 1.00000000 0.59250613 0.99981428 
0.99324329 0.99867487 1.00000000 0.96060161 0.92180059 0.99577577 0.99782656 0.77525069 1.00000000 0.97505087 0.97630476 0.67675630 0.98778147 0.99981428 0.93708301 
# 15x3 choice variable X[14]
0.00000000 0.00000000 80.36301861 
0.00000000 0.00000000 0.00000005 
0.16781629 0.51775886 0.01158279 
1.38162573 27.69280394 0.58430072 
35.09795594 34.85330168 18.49239619 
115.80238796 24.75001497 11.26331196 
1154.84655056 1568.44461525 1036.70294884 
5389.81164610 178.66786980 1879.98772902 
559.20326548 5555.26271961 908.23588156 
689.39672346 89.19785408 1057.04821151 
17312.35985311 451.27900487 134.74015149 
618.84520608 12274.19135223 465.82914101 
0.00000000 2049.99212744 0.00000000 
0.00000000 0.00000000 0.00000000 
2317.30199094 6069.52110340 1475.14377010 
# 15x3 choice variable Y[14]
0.00003483 0.00000000 0.00000000 
0.00000000 0.00000000 0.00000000 
0.00069622 0.00000000 0.00000000 
0.00000000 0.00000000 0.00003483 
0.00000000 0.00000000 0.00000000 
0.00000000 0.00000000 0.00000000 
0.00000000 0.00000000 0.00000000 
0.00097493 0.00000000 0.00000000 
0.00000000 0.00000550 0.00000000 
0.00019589 0.00003483 0.00000000 
0.00000000 0.00000000 0.00000000 
0.00003483 0.00000000 0.00000000 
0.00040470 0.00096327 0.00089556 
0.00000000 0.00006965 0.00006037 
0.00008222 0.00003483 0.00000000 
# Day 15
# 15x15 choice variable E[15]
1.00000000 0.99996517 0.93525781 0.96315831 0.99157438 0.91780441 1.00000000 1.00000000 0.99978665 0.68605906 0.90739530 0.89502139 0.97065643 0.99128565 0.93862675 
0.99996517 0.98129224 0.83803886 0.99651742 0.98722432 0.78311251 0.99364216 0.92918894 1.00000000 1.00000000 0.99935202 1.00000000 0.68081356 0.99930960 0.99953551 
0.93525781 0.83803886 1.00000000 1.00000000 0.98241898 0.87544522 0.89851359 1.00000000 0.99988289 0.99859858 1.00000000 0.85974267 0.96404099 0.95175855 1.00000000 
0.96315831 0.99651742 1.00000000 1.00000000 1.00000000 0.96765578 0.88879720 1.00000000 0.99946653 1.00000000 1.00000000 0.88689449 0.83328454 0.24907521 0.67876022 
0.99157438 0.98722432 0.98241898 1.00000000 1.00000000 1.00000000 0.65562130 1.00000000 0.63638371 0.90544277 0.97220265 0.86582818 0.94976194 0.61927645 0.97337321 
0.91780441 0.78311251 0.87544522 0.96765578 1.00000000 1.00000000 0.99996517 1.00000000 0.98243782 0.99553546 1.00000000 0.98505859 0.95664540 0.91324889 1.00000000 
1.00000000 0.99364216 0.89851359 0.88879720 0.65562130 0.99996517 0.90946607 1.00000000 0.99903590 0.97103220 0.84029275 0.61241116 0.60677418 0.90372054 0.96072656 
1.00000000 0.92918894 1.00000000 1.00000000 1.00000000 1.00000000 1.00000000 1.00000000 1.00000000 1.00000000 1.00000000 1.00000000 1.00000000 1.00000000 1.00000000 
0.99978665 1.00000000 0.99988289 0.99946653 0.63638371 0.98243782 0.99903590 1.00000000 0.99984169 0.67591993 0.97890483 0.95862396 0.95217785 0.95520080 1.00000000 
0.68605906 1.00000000 0.99859858 1.00000000 0.90544277 0.99553546 0.97103220 1.00000000 0.67591993 0.89853787 0.95136286 0.93207645 0.91142207 0.62101723 0.97684194 
0.90739530 0.99935202 1.00000000 1.00000000 0.97220265 1.00000000 0.84029275 1.00000000 0.97890483 0.95136286 0.97513654 0.99141734 0.69275326 0.84248160 0.94356071 
0.89502139 1.00000000 0.85974267 0.88689449 0.86582818 0.98505859 0.61241116 1.00000000 0.95862396 0.93207645 0.99141734 0.92717726 0.98358296 0.75035206 0.99510416 
0.97065643 0.68081356 0.96404099 0.83328454 0.94976194 0.95664540 0.60677418 1.00000000 0.95217785 0.91142207 0.69275326 0.98358296 0.75729965 0.99974745 0.96516260 
0.99128565 0.99930960 0.95175855 0.24907521 0.61927645 0.91324889 0.90372054 1.00000000 0.95520080 0.62101723 0.84248160 0.75035206 0.99974745 0.98987422 1.00000000 
0.93862675 0.99953551 1.00000000 0.67876022 0.97337321 1.00000000 0.96072656 1.00000000 1.00000000 0.97684194 0.94356071 0.99510416 0.96516260 1.00000000 0.99912568 
# 15x3 choice variable X[15]
0.00000000 0.00000000 0.00000000 
0.00000000 0.00000000 0.00000000 
0.91341501 0.02877047 1.69363447 
1.15227327 2.97756788 0.42783754 
0.00000000 263.66662277 3270.53148737 
0.00000000 0.00000000 168.93155419 
0.00000000 652.01507661 51.89541554 
2788.31621766 341.02709711 3994.46299998 
52.54521725 221.43721989 293.64566403 
33.95068168 560.68701307 460.40017772 
23.02447074 377.30959033 2542.24186474 
8050.60626120 1712.12389308 88.88359022 
0.00000000 430.45539274 247.01401516 
0.00000000 0.00000000 0.00000000 
1587.41389373 359.20102776 395.84350883 
# 15x3 choice variable Y[15]
0.00000000 0.00003483 0.00003483 
0.00000000 0.00000000 0.00003483 
0.00000000 0.00000000 0.00011223 
0.00006965 0.00000000 0.00000000 
0.00069115 0.00000000 0.00000000 
0.00003483 0.00000000 0.00003483 
0.00000000 0.00000000 0.00000000 
0.00000000 0.00000000 0.00089819 
0.00000000 0.00000000 0.00006965 
0.00000000 0.00000000 0.00000000 
0.00010448 0.00000000 0.00056958 
0.00000000 0.00000000 0.00000000 
0.00000000 0.00000000 0.00000000 
0.00000000 0.00003483 0.00000000 
0.00041723 0.00098639 0.00095357 
# Day 16
# 15x15 choice variable E[16]
0.99996517 0.99924983 0.93246871 0.94919189 0.97666551 0.86437216 0.98914497 1.00000000 0.99995339 1.00000000 0.66569920 0.85803314 0.99153753 0.91856773 0.98940875 
0.99924983 1.00000000 1.00000000 0.96782211 0.68449107 0.98553545 0.99982636 1.00000000 1.00000000 0.68971447 1.00000000 1.00000000 1.00000000 1.00000000 0.98307208 
0.93246871 1.00000000 1.00000000 0.99304537 0.91851872 0.91156620 0.96951035 1.00000000 0.99972401 0.99750806 0.99033298 0.88441739 0.95849406 0.94175925 1.00000000 
0.94919189 0.96782211 0.99304537 1.00000000 1.00000000 0.97008702 0.97954600 1.00000000 1.00000000 0.99986516 0.99981440 0.97323534 0.95594968 0.00000000 0.99359889 
0.97666551 0.68449107 0.91851872 1.00000000 1.00000000 0.99996517 0.67686509 1.00000000 0.99182292 0.99212622 0.96599435 0.95405626 0.89569216 0.10989464 0.91529189 
0.86437216 0.98553545 0.91156620 0.97008702 0.99996517 1.00000000 1.00000000 1.00000000 0.98856756 0.63368287 0.96668990 0.96926106 0.95922012 0.83837106 0.99917498 
0.98914497 0.99982636 0.96951035 0.97954600 0.67686509 1.00000000 0.94537884 1.00000000 0.97958640 0.99684124 0.78806386 0.83006844 0.67428917 0.35670377 0.90691844 
1.00000000 1.00000000 1.00000000 1.00000000 1.00000000 1.00000000 1.00000000 1.00000000 1.00000000 1.00000000 1.00000000 1.00000000 1.00000000 1.00000000 1.00000000 
0.99995339 1.00000000 0.99972401 1.00000000 0.99182292 0.98856756 0.97958640 1.00000000 0.68840345 1.00000000 0.99795143 0.99266190 1.00000000 0.94705052 0.98669972 
1.00000000 0.68971447 0.99750806 0.99986516 0.99212622 0.63368287 0.99684124 1.00000000 1.00000000 0.89456200 1.00000000 0.96164495 0.76625373 0.97589560 0.98450096 
0.66569920 1.00000000 0.99033298 0.99981440 0.96599435 0.96668990 0.78806386 1.00000000 0.99795143 1.00000000 0.88925042 0.95289181 0.87089921 0.71128031 0.64888978 
0.85803314 1.00000000 0.88441739 0.97323534 0.95405626 0.96926106 0.83006844 1.00000000 0.99266190 0.96164495 0.95289181 0.53309692 0.98873798 0.90466105 1.00000000 
0.99153753 1.00000000 0.95849406 0.95594968 0.89569216 0.95922012 0.67428917 1.00000000 1.00000000 0.76625373 0.87089921 0.98873798 0.00000000 0.98238707 0.99773156 
0.91856773 1.00000000 0.94175925 0.00000000 0.10989464 0.83837106 0.35670377 1.00000000 0.94705052 0.97589560 0.71128031 0.90466105 0.98238707 0.86124188 0.98536636 
0.98940875 0.98307208 1.00000000 0.99359889 0.91529189 0.99917498 0.90691844 1.00000000 0.98669972 0.98450096 0.64888978 1.00000000 0.99773156 0.98536636 0.96202186 
# 15x3 choice variable X[16]
0.00000000 0.00000000 0.00000000 
0.00000000 0.00000000 0.00000000 
0.99826052 3.16833741 0.14651050 
0.11489981 2.28911323 1.43767482 
418.12091635 0.00000000 256.28812284 
578.74944204 854.45899700 26.09953965 
1645.92865252 951.04730822 367.24437732 
3971.37356289 2572.27454340 3048.17420511 
721.82638674 449.28189502 714.19984997 
241.44994756 103.07225030 2009.92095950 
3128.16072485 78.58635614 121.10524323 
851.96709205 1583.75582656 13.90395737 
0.00000000 80.12022676 60.86690536 
0.00000000 0.00000000 0.00000000 
511.17941680 3496.34476074 428.70425737 
# 15x3 choice variable Y[16]
0.00000000 0.00000000 0.00000000 
0.00000000 0.00000000 0.00000000 
0.00029254 0.00000000 0.00000000 
0.00003483 0.00000000 0.00000000 
0.00000000 0.00000000 0.00000000 
0.00000000 0.00000000 0.00000000 
0.00000000 0.00000000 0.00000000 
0.00078073 0.00000000 0.00000000 
0.00000000 0.00028850 0.00000000 
0.00000000 0.00000000 0.00042239 
0.00000000 0.00000000 0.00000000 
0.00004430 0.00000000 0.00000000 
0.00000000 0.00000000 0.00000000 
0.00000000 0.00000000 0.00000000 
0.00007901 0.00003925 0.00000000 
# Day 17
# 15x15 choice variable E[17]
0.99996517 1.00000000 0.79120813 0.91597894 0.95580948 0.98921345 0.71990731 1.00000000 0.99964504 0.62996923 0.58179427 0.91111768 0.91443425 0.66716997 0.86403368 
1.00000000 1.00000000 1.00000000 0.66433100 0.99958359 0.99161447 0.99321524 1.00000000 1.00000000 0.99982459 0.99981872 1.00000000 1.00000000 0.99447398 1.00000000 
0.79120813 1.00000000 1.00000000 0.99996517 0.96084141 0.93510114 0.91778603 1.00000000 1.00000000 0.98598118 0.92048110 0.88879944 0.53342880 0.96027147 0.68350708 
0.91597894 0.66433100 0.99996517 1.00000000 1.00000000 0.99142934 0.97953874 1.00000000 0.99601876 1.00000000 0.99887456 0.96163222 0.83044941 0.00000000 0.99290625 
0.95580948 0.99958359 0.96084141 1.00000000 1.00000000 0.99996517 0.98597972 1.00000000 0.99964935 0.94275806 0.95056148 0.96925198 0.96670278 0.90216990 0.90235251 
0.98921345 0.99161447 0.93510114 0.99142934 0.99996517 0.99991028 0.72794474 1.00000000 0.99309208 0.94090347 0.99271762 0.82742112 0.94438521 0.95146178 1.00000000 
0.71990731 0.99321524 0.91778603 0.97953874 0.98597972 0.72794474 0.66378585 1.00000000 0.99978408 0.96863719 0.95709862 0.92178660 0.93395050 0.82529957 0.97079722 
1.00000000 1.00000000 1.00000000 1.00000000 1.00000000 1.00000000 1.00000000 1.00000000 1.00000000 1.00000000 1.00000000 1.00000000 1.00000000 1.00000000 1.00000000 
0.99964504 1.00000000 1.00000000 0.99601876 0.99964935 0.99309208 0.99978408 1.00000000 0.99983476 0.99953676 0.98444041 0.94191857 0.99456296 0.92955088 1.00000000 
0.62996923 0.99982459 0.98598118 1.00000000 0.94275806 0.94090347 0.96863719 1.00000000 0.99953676 0.95623099 1.00000000 0.92980124 0.98007509 0.84903133 0.97284955 
0.58179427 0.99981872 0.92048110 0.99887456 0.95056148 0.99271762 0.95709862 1.00000000 0.98444041 1.00000000 0.45847104 0.99101830 0.89866807 0.88467869 0.96301920 
0.91111768 1.00000000 0.88879944 0.96163222 0.96925198 0.82742112 0.92178660 1.00000000 0.94191857 0.92980124 0.99101830 0.94084118 0.92992569 0.64236329 0.97761663 
0.91443425 1.00000000 0.53342880 0.83044941 0.96670278 0.94438521 0.93395050 1.00000000 0.99456296 0.98007509 0.89866807 0.92992569 0.67686317 0.98336455 0.99991964 
0.66716997 0.99447398 0.96027147 0.00000000 0.90216990 0.95146178 0.82529957 1.00000000 0.92955088 0.84903133 0.88467869 0.64236329 0.98336455 0.99743799 1.00000000 
0.86403368 1.00000000 0.68350708 0.99290625 0.90235251 1.00000000 0.97079722 1.00000000 1.00000000 0.97284955 0.96301920 0.97761663 0.99991964 1.00000000 0.99313625 
# 15x3 choice variable X[17]
0.00004357 0.00000000 44.16705994 
0.00000000 0.00000000 0.00000000 
0.41306213 0.42336664 1.22338281 
0.17057462 0.93954145 0.39811095 
438.08337822 0.00000000 64.58659108 
40.57461396 0.00000000 128.87875724 
21.86310618 1158.74599747 2043.14899716 
1202.81441221 328.57513023 49.20228314 
1467.88078029 581.90124257 783.61729399 
694.04792868 403.89414246 4399.85318813 
404.35456873 1196.77839752 1472.01766744 
210.44256942 245.20902015 994.04033130 
0.00000000 0.00000000 0.00000000 
0.00000000 0.00000000 31.52807762 
984.14298557 2088.31693845 11265.75781417 
# 15x3 choice variable Y[17]
0.00000000 0.00000000 0.00006057 
0.00000000 0.00000000 0.00000000 
0.00000000 0.00000000 0.00005667 
0.00000000 0.00000000 0.00000000 
0.00000000 0.00000000 0.00000000 
0.00000000 0.00000000 0.00000000 
0.00000000 0.00000000 0.00000000 
0.00000000 0.00000000 0.00004201 
0.00000000 0.00000000 0.00000000 
0.00085882 0.00000000 0.00000000 
0.00000000 0.00086408 0.00000000 
0.00000000 0.00059056 0.00000000 
0.00000000 0.00000000 0.00056715 
0.00073287 0.00000000 0.00000000 
0.00000000 0.00082230 0.00000000 
# Day 18
# 15x15 choice variable E[18]
1.00000000 0.77320778 0.95998721 0.97750959 0.96370096 0.99057624 0.98533539 1.00000000 0.99958086 0.99982402 0.59796586 0.99225755 0.96838973 0.68214781 0.97889270 
0.77320778 1.00000000 1.00000000 0.94551839 0.99795395 1.00000000 0.99990804 1.00000000 1.00000000 0.99990660 0.99156229 0.68503118 1.00000000 0.99986073 1.00000000 
0.95998721 1.00000000 1.00000000 1.00000000 0.97753590 0.94206493 0.99048043 1.00000000 0.99328910 0.99011662 0.98018941 0.89973237 0.88300229 0.81062462 0.99993398 
0.97750959 0.94551839 1.00000000 1.00000000 1.00000000 0.99764472 0.49975217 1.00000000 0.99996517 0.99975583 0.99837270 0.95458014 0.86962367 0.00000000 0.99734170 
0.96370096 0.99795395 0.97753590 1.00000000 1.00000000 1.00000000 0.96008090 1.00000000 0.99907408 0.96558726 0.96802087 0.94703063 0.98610887 0.19682634 0.60616384 
0.99057624 1.00000000 0.94206493 0.99764472 1.00000000 1.00000000 0.99996517 1.00000000 0.99405911 0.92735705 0.99841253 0.96391421 0.97468545 0.49006789 0.99969669 
0.98533539 0.99990804 0.99048043 0.49975217 0.96008090 0.99996517 1.00000000 1.00000000 0.98281873 0.63908018 0.96217648 0.77113270 0.95360762 0.85270365 0.93609846 
1.00000000 1.00000000 1.00000000 1.00000000 1.00000000 1.00000000 1.00000000 1.00000000 1.00000000 1.00000000 1.00000000 1.00000000 1.00000000 1.00000000 1.00000000 
0.99958086 1.00000000 0.99328910 0.99996517 0.99907408 0.99405911 0.98281873 1.00000000 0.69774037 0.99996192 0.99681756 0.93902891 0.97849622 0.85000402 0.99380860 
0.99982402 0.99990660 0.99011662 0.99975583 0.96558726 0.92735705 0.63908018 1.00000000 0.99996192 0.97156760 0.65910315 0.92877556 0.99231130 0.73043173 0.95222463 
0.59796586 0.99156229 0.98018941 0.99837270 0.96802087 0.99841253 0.96217648 1.00000000 0.99681756 0.65910315 0.89490928 0.87573529 0.96879934 0.89176206 0.97954216 
0.99225755 0.68503118 0.89973237 0.95458014 0.94703063 0.96391421 0.77113270 1.00000000 0.93902891 0.92877556 0.87573529 0.90381805 0.67084722 0.97468963 0.96290871 
0.96838973 1.00000000 0.88300229 0.86962367 0.98610887 0.97468545 0.95360762 1.00000000 0.97849622 0.99231130 0.96879934 0.67084722 0.66411517 0.69639455 0.68098858 
0.68214781 0.99986073 0.81062462 0.00000000 0.19682634 0.49006789 0.85270365 1.00000000 0.85000402 0.73043173 0.89176206 0.97468963 0.69639455 0.98011189 1.00000000 
0.97889270 1.00000000 0.99993398 0.99734170 0.60616384 0.99969669 0.93609846 1.00000000 0.99380860 0.95222463 0.97954216 0.96290871 0.68098858 1.00000000 0.96400788 
# 15x3 choice variable X[18]
75.60263718 0.00000000 0.00000000 
0.00000000 0.00000000 0.00000000 
0.54853169 0.35559117 0.87483258 
0.74353801 6.99314872 0.04728754 
98.65095920 199.51382951 9.82562602 
0.00000000 0.00000000 58.23311267 
263.87468681 129.37392863 884.17661265 
106.18500506 175.91684545 497.44952945 
2512.48539655 254.13066024 465.18241869 
107.81203576 356.44358290 321.07640882 
1225.04435243 599.76928736 605.35361014 
0.00000000 2244.91825261 323.66006260 
0.00000000 0.00000000 59.24718145 
0.00000000 171.59526840 0.00000000 
1644.31855775 403.68624601 693.41972079 
# 15x3 choice variable Y[18]
0.00000000 0.00000000 0.00000000 
0.00000000 0.00000000 0.00000000 
0.00000000 0.00000000 0.00000000 
0.00000000 0.00000000 0.00000000 
0.00000000 0.00000000 0.00000000 
0.00000000 0.00000000 0.00000000 
0.00000000 0.00003483 0.00000000 
0.00022498 0.00000000 0.00011436 
0.00027223 0.00000000 0.00009034 
0.00000000 0.00000000 0.00000000 
0.00000000 0.00000000 0.00000000 
0.00000000 0.00016674 0.00000000 
0.00000000 0.00000000 0.00081728 
0.00081182 0.00003483 0.00000000 
0.00000000 0.00079279 0.00073756 
# Day 19
# 15x15 choice variable E[19]
1.00000000 1.00000000 0.96805062 0.95781321 0.97619850 0.92077697 0.99524177 1.00000000 0.99093179 0.99964058 0.91920243 0.82486123 0.99059897 0.94832935 0.96457733 
1.00000000 1.00000000 0.99996517 0.96444313 0.99967561 0.98357208 0.99788627 1.00000000 0.99993918 0.99961386 0.99984131 0.99113113 0.99922131 0.98246536 0.99897414 
0.96805062 0.99996517 1.00000000 0.99996517 0.99184165 0.65928401 0.89056352 1.00000000 1.00000000 0.99911834 0.97812989 0.96427837 0.50101850 0.89644095 0.69963424 
0.95781321 0.96444313 0.99996517 1.00000000 1.00000000 0.99069908 0.88313944 0.99294810 0.99705388 0.99966697 1.00000000 0.66947091 0.75169076 0.24884444 0.99803425 
0.97619850 0.99967561 0.99184165 1.00000000 1.00000000 1.00000000 0.67427468 1.00000000 0.99985321 0.97812829 0.99859814 0.65866434 0.94858013 0.50625182 0.95395751 
0.92077697 0.98357208 0.65928401 0.99069908 1.00000000 0.99996517 1.00000000 1.00000000 0.99456954 0.95998078 0.99697136 0.98490991 0.94099666 0.89780263 1.00000000 
0.99524177 0.99788627 0.89056352 0.88313944 0.67427468 1.00000000 0.95336337 1.00000000 0.98402690 1.00000000 0.93904614 0.84895272 0.88119208 0.95021153 0.97885029 
1.00000000 1.00000000 1.00000000 0.99294810 1.00000000 1.00000000 1.00000000 1.00000000 1.00000000 1.00000000 1.00000000 1.00000000 1.00000000 1.00000000 1.00000000 
0.99093179 0.99993918 1.00000000 0.99705388 0.99985321 0.99456954 0.98402690 1.00000000 1.00000000 0.72537613 0.99955517 0.96865938 1.00000000 0.94391266 0.97990927 
0.99964058 0.99961386 0.99911834 0.99966697 0.97812829 0.95998078 1.00000000 1.00000000 0.72537613 0.90180601 1.00000000 0.96759455 0.72119319 0.75326223 0.88740592 
0.91920243 0.99984131 0.97812989 1.00000000 0.99859814 0.99697136 0.93904614 1.00000000 0.99955517 1.00000000 0.95492299 0.96023999 0.94789805 0.94360423 0.97966555 
0.82486123 0.99113113 0.96427837 0.66947091 0.65866434 0.98490991 0.84895272 1.00000000 0.96865938 0.96759455 0.96023999 0.83918553 0.62499093 0.98496048 0.97972123 
0.99059897 0.99922131 0.50101850 0.75169076 0.94858013 0.94099666 0.88119208 1.00000000 1.00000000 0.72119319 0.94789805 0.62499093 0.87680302 0.99637288 1.00000000 
0.94832935 0.98246536 0.89644095 0.24884444 0.50625182 0.89780263 0.95021153 1.00000000 0.94391266 0.75326223 0.94360423 0.98496048 0.99637288 0.83983154 1.00000000 
0.96457733 0.99897414 0.69963424 0.99803425 0.95395751 1.00000000 0.97885029 1.00000000 0.97990927 0.88740592 0.97966555 0.97972123 1.00000000 1.00000000 0.91946208 
# 15x3 choice variable X[19]
0.00000000 0.00000000 24.24599548 
0.00000000 0.00000000 0.00000000 
0.98324680 2.68915844 0.84091892 
0.89149966 5.88525535 0.46676036 
2049.19954456 0.00000000 341.16128004 
169.41762463 631.32378987 16.24623053 
1086.28013822 633.41456192 160.52394889 
1300.64020513 2392.79901736 2749.20079342 
3377.04377614 3748.53106228 1565.74184676 
619.32194515 108.83403770 1178.39041248 
1587.37969643 353.13224570 201.60862333 
183.83501420 639.61717850 1077.61653574 
0.00000000 393.09869487 0.00000000 
0.00000000 0.00000000 0.00000000 
699.81892035 169.29690914 32332.74001332 
# 15x3 choice variable Y[19]
0.00010414 0.00000000 0.00000000 
0.00000000 0.00000000 0.00000000 
0.00021465 0.00000000 0.00000000 
0.00008633 0.00000000 0.00007982 
0.00000000 0.00003483 0.00003483 
0.00000000 0.00000000 0.00003483 
0.00000000 0.00000000 0.00000000 
0.00000000 0.00015489 0.00003832 
0.00000000 0.00000000 0.00020635 
0.00000000 0.00003483 0.00087406 
0.00003483 0.00000000 0.00000000 
0.00000000 0.00003483 0.00000000 
0.00000000 0.00000000 0.00000000 
0.00000000 0.00003483 0.00000000 
0.00095761 0.00065621 0.00077092 
# Day 20
# 15x15 choice variable E[20]
0.99990504 0.85532221 0.94351725 0.99362602 0.63597019 0.96570984 0.99779845 1.00000000 0.99031975 1.00000000 0.89546026 0.99524506 0.97962799 0.93016616 0.99612245 
0.85532221 1.00000000 1.00000000 0.99390414 0.99193781 0.99195182 0.91221761 1.00000000 1.00000000 1.00000000 1.00000000 1.00000000 0.97824800 0.99891425 0.99996517 
0.94351725 1.00000000 1.00000000 0.99996517 0.85771158 0.96301433 0.94715978 1.00000000 0.99980839 0.98630523 0.99922824 0.91161202 0.98862788 0.97762686 1.00000000 
0.99362602 0.99390414 0.99996517 1.00000000 1.00000000 0.98458902 0.95389486 0.98240866 0.99974734 1.00000000 0.99939218 0.99168952 0.87246290 0.18966901 0.97359705 
0.63597019 0.99193781 0.85771158 1.00000000 1.00000000 1.00000000 0.99237272 1.00000000 0.99765838 0.96806857 0.89640754 0.95801287 0.99565037 0.00000000 0.80252517 
0.96570984 0.99195182 0.96301433 0.98458902 1.00000000 1.00000000 1.00000000 0.99999822 0.92555275 0.95478349 0.99805505 0.99564994 0.95521635 0.83942455 1.00000000 
0.99779845 0.91221761 0.94715978 0.95389486 0.99237272 1.00000000 0.96904320 1.00000000 1.00000000 0.97511105 0.96728650 0.90748264 0.92963247 0.87777333 0.86246353 
1.00000000 1.00000000 1.00000000 0.98240866 1.00000000 0.99999822 1.00000000 1.00000000 1.00000000 1.00000000 1.00000000 1.00000000 1.00000000 1.00000000 1.00000000 
0.99031975 1.00000000 0.99980839 0.99974734 0.99765838 0.92555275 1.00000000 1.00000000 1.00000000 1.00000000 0.98386517 0.96253904 0.95374667 0.94991312 0.98117515 
1.00000000 1.00000000 0.98630523 1.00000000 0.96806857 0.95478349 0.97511105 1.00000000 1.00000000 0.81194336 1.00000000 0.64507974 0.97790926 0.93659137 0.99377447 
0.89546026 1.00000000 0.99922824 0.99939218 0.89640754 0.99805505 0.96728650 1.00000000 0.98386517 1.00000000 0.96101820 1.00000000 0.92044115 0.90868827 0.96280450 
0.99524506 1.00000000 0.91161202 0.99168952 0.95801287 0.99564994 0.90748264 1.00000000 0.96253904 0.64507974 1.00000000 0.86912974 1.00000000 0.97573968 1.00000000 
0.97962799 0.97824800 0.98862788 0.87246290 0.99565037 0.95521635 0.92963247 1.00000000 0.95374667 0.97790926 0.92044115 1.00000000 0.34319305 0.99857178 0.98695145 
0.93016616 0.99891425 0.97762686 0.18966901 0.00000000 0.83942455 0.87777333 1.00000000 0.94991312 0.93659137 0.90868827 0.97573968 0.99857178 0.78536093 0.99982795 
0.99612245 0.99996517 1.00000000 0.97359705 0.80252517 1.00000000 0.86246353 1.00000000 0.98117515 0.99377447 0.96280450 1.00000000 0.98695145 0.99982795 0.95052991 
# 15x3 choice variable X[20]
0.00000000 1.97453032 103.56109382 
0.00000000 0.00000000 0.00000000 
6.19044369 11.08698964 1.33040339 
1.49631162 8.54626123 17.20024274 
4.29400093 0.00000000 168.18437154 
287.41536898 76.73693408 189.71747435 
980.88016854 5331.97533548 2346.04357804 
1661.62829359 498.88138991 212.45802619 
1372.92717262 547.99019159 364.17713647 
2090.29607858 176.05909986 411.34675294 
406.99245516 13.36861350 564.82373813 
910.50826916 3389.34331312 1576.27636400 
0.00000000 1311.06160552 178.19862572 
2589.65079845 0.00000000 7.70371048 
508.77345598 1221.88558683 8372.29478586 
# 15x3 choice variable Y[20]
0.00003483 0.00000000 0.00000000 
0.00000000 0.00000000 0.00000000 
0.00000000 0.00000000 0.00036251 
0.00003483 0.00000000 0.00000000 
0.00000000 0.00000000 0.00000000 
0.00000000 0.00000000 0.00012764 
0.00000000 0.00000000 0.00000000 
0.00021150 0.00000000 0.00000000 
0.00000000 0.00000000 0.00070921 
0.00003483 0.00004191 0.00000000 
0.00000000 0.00000000 0.00000000 
0.00000000 0.00000000 0.00006316 
0.00000000 0.00000000 0.00000000 
0.00000000 0.00000000 0.00000000 
0.00090254 0.00000000 0.00025951 
# Day 21
# 15x15 choice variable E[21]
1.00000000 0.99996517 0.97990082 0.92003412 0.97833685 0.91694456 0.74474647 1.00000000 1.00000000 1.00000000 0.97920769 0.98708974 0.96969131 0.67767898 0.97525522 
0.99996517 1.00000000 1.00000000 0.65833042 0.99202289 0.67179573 0.99405506 1.00000000 1.00000000 1.00000000 0.68578927 0.95747892 0.98465199 0.99881725 1.00000000 
0.97990082 1.00000000 1.00000000 1.00000000 0.98095524 0.95080898 0.91207489 1.00000000 0.99967214 0.99912905 0.99678870 0.92538886 0.94038031 0.86031412 0.99990075 
0.92003412 0.65833042 1.00000000 1.00000000 0.99987467 0.99357413 0.90553188 0.99302887 0.99990881 0.99996517 0.99140052 0.98147893 0.84732898 0.00000000 0.98961079 
0.97833685 0.99202289 0.98095524 0.99987467 1.00000000 0.99996517 0.93093280 1.00000000 0.70593678 0.92889997 0.96365493 0.95034845 0.62696208 0.65751070 0.97575268 
0.91694456 0.67179573 0.95080898 0.99357413 0.99996517 0.99993759 1.00000000 1.00000000 0.97388486 0.64247719 0.99866345 0.99092035 0.94046186 0.96445129 1.00000000 
0.74474647 0.99405506 0.91207489 0.90553188 0.93093280 1.00000000 1.00000000 1.00000000 0.99539576 0.94658214 0.64249430 0.78102978 0.93240674 0.91060010 0.84016734 
1.00000000 1.00000000 1.00000000 0.99302887 1.00000000 1.00000000 1.00000000 0.86848929 1.00000000 0.69379871 1.00000000 1.00000000 1.00000000 1.00000000 1.00000000 
1.00000000 1.00000000 0.99967214 0.99990881 0.70593678 0.97388486 0.99539576 1.00000000 1.00000000 0.99950796 0.96696078 0.94794139 0.94756475 0.84697610 0.93805384 
1.00000000 1.00000000 0.99912905 0.99996517 0.92889997 0.64247719 0.94658214 0.69379871 0.99950796 0.98376780 1.00000000 0.58275171 0.98622273 0.94117860 0.97189307 
0.97920769 0.68578927 0.99678870 0.99140052 0.96365493 0.99866345 0.64249430 1.00000000 0.96696078 1.00000000 0.97978395 0.97900280 0.94582796 0.80083710 0.89538721 
0.98708974 0.95747892 0.92538886 0.98147893 0.95034845 0.99092035 0.78102978 1.00000000 0.94794139 0.58275171 0.97900280 0.97340317 0.99952048 0.65659385 1.00000000 
0.96969131 0.98465199 0.94038031 0.84732898 0.62696208 0.94046186 0.93240674 1.00000000 0.94756475 0.98622273 0.94582796 0.99952048 0.70061413 0.98826005 0.99838464 
0.67767898 0.99881725 0.86031412 0.00000000 0.65751070 0.96445129 0.91060010 1.00000000 0.84697610 0.94117860 0.80083710 0.65659385 0.98826005 0.82867446 0.99903273 
0.97525522 1.00000000 0.99990075 0.98961079 0.97575268 1.00000000 0.84016734 1.00000000 0.93805384 0.97189307 0.89538721 1.00000000 0.99838464 0.99903273 0.93045348 
# 15x3 choice variable X[21]
0.00000000 1.24053023 2.81656413 
0.00000000 0.00000000 0.00000000 
0.21179090 1.35234751 3.15956789 
0.51033260 0.02749633 4.56325568 
479.89253403 29.94180806 55.72195116 
269.86096692 666.24650078 522.20191910 
160.30372148 531.47142644 96.23224582 
5596.15082777 334.46622120 310.41923848 
448.23994561 194.89052120 600.25632967 
88.30526844 158.62980112 832.06982067 
126.95474848 1237.20506463 496.25055893 
1404.28044657 39.04759359 83.01364718 
0.00000000 0.00000000 6.36012317 
0.00000000 0.00000000 580.61168538 
2030.43252212 1754.79478923 5032.50172003 
# 15x3 choice variable Y[21]
0.00000000 0.00000000 0.00000000 
0.00000000 0.00000000 0.00000000 
0.00000000 0.00099307 0.00000000 
0.00000000 0.00000000 0.00000000 
0.00000000 0.00000000 0.00000000 
0.00000000 0.00000000 0.00000000 
0.00000000 0.00000000 0.00000000 
0.00000000 0.00000000 0.00000000 
0.00000000 0.00000000 0.00008820 
0.00003483 0.00000113 0.00000000 
0.00003483 0.00000000 0.00000000 
0.00000000 0.00003483 0.00000000 
0.00000000 0.00003483 0.00004100 
0.00000000 0.00000000 0.00000000 
0.00000000 0.00000000 0.00099493 
# Day 22
# 15x15 choice variable E[22]
1.00000000 1.00000000 0.99320789 0.62284039 0.98807786 0.78547164 1.00000000 1.00000000 0.99929208 0.99988367 0.93293750 0.98080513 0.99841783 0.98710376 0.98841106 
1.00000000 1.00000000 1.00000000 0.96070726 0.98588609 0.64451378 0.99146086 1.00000000 1.00000000 1.00000000 0.99987868 0.67273960 0.99697634 0.99944960 1.00000000 
0.99320789 1.00000000 1.00000000 0.99996517 0.97362525 0.92133275 0.77752692 0.72165788 0.99978338 0.99985936 0.99079403 0.95205944 0.97154206 0.93778793 1.00000000 
0.62284039 0.96070726 0.99996517 1.00000000 0.99973544 0.92017218 0.91153987 1.00000000 0.99931122 0.99967607 0.99974748 0.96338887 0.89400239 0.44690137 0.67951694 
0.98807786 0.98588609 0.97362525 0.99973544 1.00000000 0.99996517 0.99156222 1.00000000 1.00000000 0.92582052 0.97863107 0.99073056 0.97817256 0.56516042 0.97744499 
0.78547164 0.64451378 0.92133275 0.92017218 0.99996517 1.00000000 1.00000000 1.00000000 0.95436437 0.96096070 1.00000000 0.68069276 0.67623619 0.99064706 0.98442919 
1.00000000 0.99146086 0.77752692 0.91153987 0.99156222 1.00000000 0.97342430 0.69238905 0.99743739 1.00000000 0.67363829 0.90168347 0.95710422 0.94224507 0.91018125 
1.00000000 1.00000000 0.72165788 1.00000000 1.00000000 1.00000000 0.69238905 0.69076591 1.00000000 1.00000000 1.00000000 1.00000000 1.00000000 1.00000000 1.00000000 
0.99929208 1.00000000 0.99978338 0.99931122 1.00000000 0.95436437 0.99743739 1.00000000 0.99829665 1.00000000 0.99392316 0.96042487 0.67610564 0.90062817 1.00000000 
0.99988367 1.00000000 0.99985936 0.99967607 0.92582052 0.96096070 1.00000000 1.00000000 1.00000000 0.89214344 1.00000000 1.00000000 0.96960441 0.59605719 0.99737822 
0.93293750 0.99987868 0.99079403 0.99974748 0.97863107 1.00000000 0.67363829 1.00000000 0.99392316 1.00000000 0.61888258 0.94252939 0.99127511 0.75392248 0.97830840 
0.98080513 0.67273960 0.95205944 0.96338887 0.99073056 0.68069276 0.90168347 1.00000000 0.96042487 1.00000000 0.94252939 0.92093994 0.99171917 0.97064638 0.67052886 
0.99841783 0.99697634 0.97154206 0.89400239 0.97817256 0.67623619 0.95710422 1.00000000 0.67610564 0.96960441 0.99127511 0.99171917 0.84370817 0.99994538 0.96932058 
0.98710376 0.99944960 0.93778793 0.44690137 0.56516042 0.99064706 0.94224507 1.00000000 0.90062817 0.59605719 0.75392248 0.97064638 0.99994538 0.97202982 1.00000000 
0.98841106 1.00000000 1.00000000 0.67951694 0.97744499 0.98442919 0.91018125 1.00000000 1.00000000 0.99737822 0.97830840 0.67052886 0.96932058 1.00000000 0.96236071 
# 15x3 choice variable X[22]
36.21435977 0.00000000 118.25878676 
0.00000000 0.00000000 0.00000000 
0.47431989 0.09323073 0.01392798 
2.21297686 0.79466925 0.61067298 
89.87823228 25.88560957 0.00015888 
141.34213250 0.00000000 235.71389034 
339.11244037 80.02781404 10124.74491191 
142.18352061 5759.14918338 154.81768588 
6002.74700881 1432.58747362 293.37282990 
2379.32840558 2289.53724392 1560.90241016 
16608.31182890 436.84703915 0.00000000 
669.73832820 489.80946870 3937.26697536 
1389.57795637 151.08649200 294.11718436 
513.57649685 0.00000000 0.00000000 
870.67219338 857.87207670 127.99668922 
# 15x3 choice variable Y[22]
0.00000000 0.00000000 0.00000000 
0.00000000 0.00000000 0.00000000 
0.00010448 0.00000000 0.00000000 
0.00000000 0.00000000 0.00000000 
0.00000000 0.00000000 0.00000000 
0.00003483 0.00000000 0.00003483 
0.00000000 0.00000000 0.00000000 
0.00098534 0.00000000 0.00081810 
0.00082042 0.00000000 0.00000000 
0.00000000 0.00000000 0.00024312 
0.00000000 0.00003483 0.00085018 
0.00000000 0.00003483 0.00000000 
0.00002156 0.00000000 0.00000000 
0.00005592 0.00000000 0.00000000 
0.00072601 0.00083531 0.00000000 
# Day 23
# 15x15 choice variable E[23]
0.70402141 1.00000000 0.98809307 0.87324609 0.89283559 0.98769432 0.99996426 1.00000000 1.00000000 0.99996517 0.85237627 0.97317117 0.93643797 0.61552601 0.91876653 
1.00000000 1.00000000 1.00000000 0.99414095 0.99367824 0.99196968 1.00000000 1.00000000 1.00000000 0.98058182 1.00000000 0.98789736 0.66030180 0.98416887 0.99961765 
0.98809307 1.00000000 1.00000000 0.99996517 0.99512541 0.89929104 0.97142396 0.72668293 0.99992059 0.99899755 0.99996517 0.78471328 0.95709442 0.87691557 0.99992800 
0.87324609 0.99414095 0.99996517 1.00000000 0.71934468 0.97806329 0.92487298 0.99326905 0.99984910 0.99902219 0.99860209 0.98442362 0.92344534 0.51396653 1.00000000 
0.89283559 0.99367824 0.99512541 0.71934468 1.00000000 1.00000000 0.99729450 1.00000000 0.98514485 0.68023599 0.98321594 0.97696577 0.86382911 0.56475587 0.60865394 
0.98769432 0.99196968 0.89929104 0.97806329 1.00000000 1.00000000 0.71732714 1.00000000 0.99136784 0.67771927 0.69591259 0.98433955 0.97844790 0.62070798 0.99924428 
0.99996426 1.00000000 0.97142396 0.92487298 0.99729450 0.71732714 1.00000000 1.00000000 0.99918484 1.00000000 0.89447608 0.93703620 0.99641709 0.75477655 0.96318714 
1.00000000 1.00000000 0.72668293 0.99326905 1.00000000 1.00000000 1.00000000 1.00000000 1.00000000 1.00000000 1.00000000 1.00000000 1.00000000 1.00000000 1.00000000 
1.00000000 1.00000000 0.99992059 0.99984910 0.98514485 0.99136784 0.99918484 1.00000000 0.67700786 1.00000000 0.99573868 0.61459405 0.98442995 0.87574996 0.91198561 
0.99996517 0.98058182 0.99899755 0.99902219 0.68023599 0.67771927 1.00000000 1.00000000 1.00000000 0.97612469 0.77576574 1.00000000 0.92193795 0.79156033 0.67956914 
0.85237627 1.00000000 0.99996517 0.99860209 0.98321594 0.69591259 0.89447608 1.00000000 0.99573868 0.77576574 0.94525563 0.96751169 0.64803041 0.81212075 0.91077255 
0.97317117 0.98789736 0.78471328 0.98442362 0.97696577 0.98433955 0.93703620 1.00000000 0.61459405 1.00000000 0.96751169 0.95693074 0.99979986 0.87909187 1.00000000 
0.93643797 0.66030180 0.95709442 0.92344534 0.86382911 0.97844790 0.99641709 1.00000000 0.98442995 0.92193795 0.64803041 0.99979986 0.71062464 0.99180159 1.00000000 
0.61552601 0.98416887 0.87691557 0.51396653 0.56475587 0.62070798 0.75477655 1.00000000 0.87574996 0.79156033 0.81212075 0.87909187 0.99180159 0.88426189 1.00000000 
0.91876653 0.99961765 0.99992800 1.00000000 0.60865394 0.99924428 0.96318714 1.00000000 0.91198561 0.67956914 0.91077255 1.00000000 1.00000000 1.00000000 0.90279975 
# 15x3 choice variable X[23]
11853.03099976 3.11760925 134.98325500 
0.00000000 0.00000000 0.00000000 
0.46779732 1.26382756 1.32725823 
13.89271115 0.25185216 0.11524638 
0.00000000 42.46742535 19.46188527 
58.66519865 35.41283338 26.02656949 
106.88679885 2260.29058614 904.40409544 
484.79310212 444.16498300 1033.73730638 
519.51407664 1222.31527942 42.81188383 
518.12301884 707.60933885 2229.92802658 
1837.34603752 156.60423848 4915.54483137 
0.00000000 195.82997686 3685.47881310 
0.00000000 0.00000000 0.00000000 
0.00000000 145.00886022 0.00000000 
2257.39331397 1991.52033060 1940.35435724 
# 15x3 choice variable Y[23]
0.00000000 0.00003483 0.00000000 
0.00000000 0.00000000 0.00000000 
0.00003483 0.00000000 0.00029741 
0.00000000 0.00000000 0.00000000 
0.00000000 0.00000000 0.00007654 
0.00000000 0.00000000 0.00000000 
0.00004062 0.00000000 0.00000000 
0.00076204 0.00000000 0.00000000 
0.00069877 0.00000000 0.00096608 
0.00058096 0.00000000 0.00000000 
0.00000000 0.00000000 0.00000000 
0.00006301 0.00003483 0.00000000 
0.00000000 0.00003483 0.00000000 
0.00000000 0.00003483 0.00000000 
0.00000000 0.00081191 0.00081624 
# Day 24
# 15x15 choice variable E[24]
1.00000000 1.00000000 0.95631805 0.84797272 0.91466685 0.87610043 1.00000000 1.00000000 0.98186234 0.98800323 0.82373661 0.60840317 0.97177371 0.99673975 0.99844416 
1.00000000 1.00000000 1.00000000 0.95900513 0.97566312 0.98420608 0.99906032 1.00000000 0.99989103 1.00000000 1.00000000 1.00000000 0.99116018 0.98806705 0.99343979 
0.95631805 1.00000000 1.00000000 0.99996517 0.97705151 0.89725413 0.84432469 1.00000000 0.68155550 1.00000000 1.00000000 0.94025381 0.84754525 0.51348039 1.00000000 
0.84797272 0.95900513 0.99996517 1.00000000 0.69243159 0.99027032 0.95297416 0.98920658 0.99983463 0.99996517 0.99211306 0.97640457 0.93429476 0.44344637 0.99942034 
0.91466685 0.97566312 0.97705151 0.69243159 1.00000000 1.00000000 0.99854184 1.00000000 0.99964479 0.90999335 0.96122935 0.99522560 0.93530276 0.37148952 0.98969837 
0.87610043 0.98420608 0.89725413 0.99027032 1.00000000 1.00000000 1.00000000 1.00000000 0.98247849 0.93914616 0.97364439 0.99606143 0.96559426 0.94896561 0.99990817 
1.00000000 0.99906032 0.84432469 0.95297416 0.99854184 1.00000000 0.97644573 1.00000000 0.99593160 0.99942774 0.89597040 0.77577834 0.90112210 0.94901239 0.67058352 
1.00000000 1.00000000 1.00000000 0.98920658 1.00000000 1.00000000 1.00000000 1.00000000 1.00000000 1.00000000 1.00000000 1.00000000 1.00000000 1.00000000 0.90169921 
0.98186234 0.99989103 0.68155550 0.99983463 0.99964479 0.98247849 0.99593160 1.00000000 0.99919248 1.00000000 0.98724257 0.93936302 0.97445052 0.54024255 1.00000000 
0.98800323 1.00000000 1.00000000 0.99996517 0.90999335 0.93914616 0.99942774 1.00000000 1.00000000 0.94251564 0.99981093 0.68308398 0.99190495 0.83882702 0.99689837 
0.82373661 1.00000000 1.00000000 0.99211306 0.96122935 0.97364439 0.89597040 1.00000000 0.98724257 0.99981093 0.95049478 0.99665550 0.96152940 0.74033289 1.00000000 
0.60840317 1.00000000 0.94025381 0.97640457 0.99522560 0.99606143 0.77577834 1.00000000 0.93936302 0.68308398 0.99665550 0.95524594 0.99960879 0.84095231 1.00000000 
0.97177371 0.99116018 0.84754525 0.93429476 0.93530276 0.96559426 0.90112210 1.00000000 0.97445052 0.99190495 0.96152940 0.99960879 0.92853188 0.99880988 0.97208265 
0.99673975 0.98806705 0.51348039 0.44344637 0.37148952 0.94896561 0.94901239 1.00000000 0.54024255 0.83882702 0.74033289 0.84095231 0.99880988 0.63681569 0.72897395 
0.99844416 0.99343979 1.00000000 0.99942034 0.98969837 0.99990817 0.67058352 0.90169921 1.00000000 0.99689837 1.00000000 1.00000000 0.97208265 0.72897395 0.97210147 
# 15x3 choice variable X[24]
3.14115523 0.00000000 0.00000000 
0.00000000 0.00000000 0.00000000 
0.26532900 1.74555473 6.95040714 
2.83958063 0.00157807 0.25965599 
256.69304628 506.80080120 156.65058638 
417.00218895 0.18716573 49.54930923 
920.59426792 2256.92297212 6533.37115856 
1409.76274922 111.93038558 128.00727356 
94.21304833 4191.64444130 589.23946263 
904.90527622 160.74377343 185.43408371 
771.39446443 848.33752824 236.41693948 
1811.45573974 124.39900082 82.57686988 
0.00000000 1240.70009002 132.06913200 
3541.78743110 0.00000000 0.00005584 
1625.87907225 265.92383112 1284.91313066 
# 15x3 choice variable Y[24]
0.00000000 0.00000000 0.00000000 
0.00000000 0.00000000 0.00000000 
0.00006965 0.00000000 0.00000000 
0.00000000 0.00000158 0.00003483 
0.00000000 0.00003938 0.00000000 
0.00000000 0.00000000 0.00003483 
0.00054663 0.00000000 0.00000000 
0.00000000 0.00000000 0.00001372 
0.00000000 0.00073317 0.00003483 
0.00000000 0.00003483 0.00000000 
0.00000000 0.00000000 0.00069237 
0.00000000 0.00053613 0.00000000 
0.00000000 0.00000000 0.00000000 
0.00000000 0.00000000 0.00000000 
0.00000000 0.00064959 0.00097228 
# Day 25
# 15x15 choice variable E[25]
0.76334964 1.00000000 0.95007524 0.96171353 0.93545719 0.98624838 1.00000000 1.00000000 0.99575407 0.99985917 0.92412231 0.94443689 0.96032448 0.99408345 1.00000000 
1.00000000 1.00000000 0.99949465 0.88795790 0.92567728 0.96806027 0.99226397 1.00000000 0.99992950 0.99935689 0.99661730 0.99000909 0.92242926 0.94200241 0.99940347 
0.95007524 0.99949465 1.00000000 0.73524005 0.98497506 0.89179630 0.98955440 0.69286029 0.99719693 0.98944967 0.65379665 0.97756332 0.94525637 0.81135648 1.00000000 
0.96171353 0.88795790 0.73524005 1.00000000 0.99995891 0.99188169 0.86329473 0.98532956 1.00000000 1.00000000 0.98085104 0.64214912 0.77222212 0.33559826 0.99664518 
0.93545719 0.92567728 0.98497506 0.99995891 1.00000000 1.00000000 0.67851277 0.99956791 0.99944357 0.99178136 0.68110404 0.68463890 0.93903567 0.53861388 0.96385343 
0.98624838 0.96806027 0.89179630 0.99188169 1.00000000 1.00000000 0.99977902 1.00000000 0.65110479 0.91603267 0.99071967 0.99681907 0.95176638 0.95242353 0.99939092 
1.00000000 0.99226397 0.98955440 0.86329473 0.67851277 0.99977902 0.99551805 1.00000000 1.00000000 0.96235070 0.95236826 0.83656187 0.88418953 0.93416395 0.99913252 
1.00000000 1.00000000 0.69286029 0.98532956 0.99956791 1.00000000 1.00000000 1.00000000 1.00000000 1.00000000 1.00000000 1.00000000 1.00000000 1.00000000 1.00000000 
0.99575407 0.99992950 0.99719693 1.00000000 0.99944357 0.65110479 1.00000000 1.00000000 1.00000000 1.00000000 0.99537132 0.80192708 0.95927377 0.89486420 1.00000000 
0.99985917 0.99935689 0.98944967 1.00000000 0.99178136 0.91603267 0.96235070 1.00000000 1.00000000 0.98978002 0.96128197 0.95787596 0.98467975 0.85615741 0.99484149 
0.92412231 0.99661730 0.65379665 0.98085104 0.68110404 0.99071967 0.95236826 1.00000000 0.99537132 0.96128197 0.96385633 1.00000000 0.91500979 0.53332080 0.98303239 
0.94443689 0.99000909 0.97756332 0.64214912 0.68463890 0.99681907 0.83656187 1.00000000 0.80192708 0.95787596 1.00000000 0.92004242 1.00000000 0.94852977 1.00000000 
0.96032448 0.92242926 0.94525637 0.77222212 0.93903567 0.95176638 0.88418953 1.00000000 0.95927377 0.98467975 0.91500979 1.00000000 0.94271762 0.99961530 1.00000000 
0.99408345 0.94200241 0.81135648 0.33559826 0.53861388 0.95242353 0.93416395 1.00000000 0.89486420 0.85615741 0.53332080 0.94852977 0.99961530 0.93784569 1.00000000 
1.00000000 0.99940347 1.00000000 0.99664518 0.96385343 0.99939092 0.99913252 1.00000000 1.00000000 0.99484149 0.98303239 1.00000000 1.00000000 1.00000000 0.67387974 
# 15x3 choice variable X[25]
1.86683799 1003.66508430 664.06710123 
0.00000000 0.00000000 0.00000000 
0.14096572 1.03118376 0.27001669 
0.23851387 1.24861357 0.73480811 
18.86648218 20.91309398 188.71409434 
307.89013603 0.00000000 1571.14786857 
124.37087864 372.89856044 366.75476870 
100.61420245 1360.63315080 131.07943582 
1536.11571835 420.97520910 276.71916215 
162.88287885 520.67861388 353.55094609 
881.82987899 50.39462725 2859.07454800 
653.58751511 116.22115721 1294.47213516 
0.00000000 1791.35635529 42.30739868 
0.00014016 0.00000000 1839.57709630 
2120.03226482 6596.57129910 3826.93862207 
# 15x3 choice variable Y[25]
0.00000000 0.00000000 0.00000000 
0.00017963 0.00000000 0.00000000 
0.00000000 0.00022146 0.00007729 
0.00000000 0.00000000 0.00003483 
0.00091305 0.00000000 0.00000000 
0.00000000 0.00000000 0.00000000 
0.00000000 0.00000000 0.00000000 
0.00062078 0.00000000 0.00000000 
0.00000000 0.00078869 0.00019021 
0.00000000 0.00000000 0.00000000 
0.00000000 0.00000000 0.00003483 
0.00007027 0.00004979 0.00000000 
0.00000000 0.00004283 0.00000000 
0.00000000 0.00000000 0.00000000 
0.00000000 0.00000000 0.00092809 
# Day 26
# 15x15 choice variable E[26]
1.00000000 1.00000000 0.97711684 0.89622956 0.63917882 0.99382004 0.99907569 1.00000000 0.99881537 0.98590656 0.98462187 0.98579167 0.99652149 0.98999683 1.00000000 
1.00000000 1.00000000 0.99983515 0.98116498 0.99471718 0.98069384 0.98196344 1.00000000 1.00000000 1.00000000 0.69294883 0.95512540 0.82471606 0.99155806 0.99066122 
0.97711684 0.99983515 1.00000000 1.00000000 0.64662590 0.92242365 0.97952251 1.00000000 1.00000000 0.99989457 0.99975828 0.95520218 0.92404940 0.95306620 0.72475384 
0.89622956 0.98116498 1.00000000 1.00000000 0.99996517 0.98745331 0.95247209 0.95503782 0.81750859 1.00000000 0.99982253 0.95226071 0.99149506 0.24603130 0.63037763 
0.63917882 0.99471718 0.64662590 0.99996517 1.00000000 1.00000000 0.99227486 1.00000000 0.99874805 0.99108515 0.99821902 0.97789895 0.81652160 0.79805036 0.88025881 
0.99382004 0.98069384 0.92242365 0.98745331 1.00000000 0.72841048 0.99672902 1.00000000 0.96229800 0.85579029 1.00000000 0.97098338 0.96968927 0.92579332 1.00000000 
0.99907569 0.98196344 0.97952251 0.95247209 0.99227486 0.99672902 1.00000000 1.00000000 0.99769892 1.00000000 0.97992124 0.38251265 0.97922572 0.59758661 0.97909895 
1.00000000 1.00000000 1.00000000 0.95503782 1.00000000 1.00000000 1.00000000 1.00000000 0.90016354 1.00000000 1.00000000 1.00000000 1.00000000 1.00000000 1.00000000 
0.99881537 1.00000000 1.00000000 0.81750859 0.99874805 0.96229800 0.99769892 0.90016354 0.98687755 0.99994690 0.99940054 0.94026813 0.99549966 0.91863549 0.99976262 
0.98590656 1.00000000 0.99989457 1.00000000 0.99108515 0.85579029 1.00000000 1.00000000 0.99994690 0.76247232 1.00000000 0.99965868 0.68284458 0.89963891 0.82830818 
0.98462187 0.69294883 0.99975828 0.99982253 0.99821902 1.00000000 0.97992124 1.00000000 0.99940054 1.00000000 0.87423194 0.96677748 0.87349041 0.84922498 0.96106051 
0.98579167 0.95512540 0.95520218 0.95226071 0.97789895 0.97098338 0.38251265 1.00000000 0.94026813 0.99965868 0.96677748 0.99464513 0.99835615 0.97242988 0.99614136 
0.99652149 0.82471606 0.92404940 0.99149506 0.81652160 0.96968927 0.97922572 1.00000000 0.99549966 0.68284458 0.87349041 0.99835615 0.87700664 0.99828957 1.00000000 
0.98999683 0.99155806 0.95306620 0.24603130 0.79805036 0.92579332 0.59758661 1.00000000 0.91863549 0.89963891 0.84922498 0.97242988 0.99828957 0.95340257 0.98639324 
1.00000000 0.99066122 0.72475384 0.63037763 0.88025881 1.00000000 0.97909895 1.00000000 0.99976262 0.82830818 0.96106051 0.99614136 1.00000000 0.98639324 0.99050052 
# 15x3 choice variable X[26]
2.67425018 11.62839554 595.81735770 
0.00000000 0.00000000 0.00000000 
0.05557068 0.40583411 0.45869469 
0.21592057 1.59578108 6.70591674 
145.05622617 0.00000000 908.32003408 
0.00000000 34.84733011 616.55226090 
498.57705477 180.40920282 1615.64141178 
79.84437147 40.13534994 64.75884315 
638.40565681 453.70200669 2869.81439354 
5634.48028580 1040.82974396 181.98562483 
5156.54014319 850.34074623 318.70888724 
1717.52540832 453.79646796 297.26562080 
0.00000000 0.00000000 0.00000000 
645.68554108 0.00000000 13.93405600 
4190.99835168 1224.17993772 1485.47510718 
# 15x3 choice variable Y[26]
0.00000000 0.00000000 0.00000000 
0.00000476 0.00000000 0.00000000 
0.00028239 0.00000000 0.00000000 
0.00000000 0.00000000 0.00003483 
0.00000000 0.00000000 0.00000000 
0.00000000 0.00000000 0.00000000 
0.00000000 0.00000000 0.00000000 
0.00005822 0.00003633 0.00000000 
0.00020129 0.00000000 0.00086845 
0.00006105 0.00000000 0.00005392 
0.00000000 0.00000000 0.00000000 
0.00000000 0.00000000 0.00000000 
0.00004629 0.00002219 0.00008451 
0.00000000 0.00000000 0.00000000 
0.00072726 0.00000000 0.00065092 
# Day 27
# 15x15 choice variable E[27]
1.00000000 1.00000000 0.97398320 0.90407770 0.54054489 0.98047465 1.00000000 0.78288757 1.00000000 0.98915957 0.96278324 0.99209159 0.99185467 0.99753809 0.99893431 
1.00000000 1.00000000 1.00000000 0.94707600 0.98087823 0.91367228 1.00000000 1.00000000 0.99930346 0.68812090 1.00000000 0.93970658 0.96647769 0.99610142 0.72114670 
0.97398320 1.00000000 1.00000000 0.99996517 0.97711300 0.98007112 0.92299581 1.00000000 0.98915025 1.00000000 0.99846700 0.95552808 0.97937074 0.96746918 1.00000000 
0.90407770 0.94707600 0.99996517 1.00000000 0.99991084 0.98951571 0.92798659 0.99057031 1.00000000 0.99988645 0.99993512 0.96371902 0.84363448 0.00000000 0.99466046 
0.54054489 0.98087823 0.97711300 0.99991084 1.00000000 1.00000000 0.99187311 1.00000000 1.00000000 0.99620677 0.96438835 0.95763820 0.91270862 0.61134194 0.98589571 
0.98047465 0.91367228 0.98007112 0.98951571 1.00000000 0.99932303 0.99996517 1.00000000 0.99345210 0.64335307 0.68085235 0.98713402 0.69346757 0.86832395 1.00000000 
1.00000000 1.00000000 0.92299581 0.92798659 0.99187311 0.99996517 0.99971693 0.76750228 1.00000000 1.00000000 0.89496360 0.93041416 0.95160311 0.79440175 0.97029989 
0.78288757 1.00000000 1.00000000 0.99057031 1.00000000 1.00000000 0.76750228 1.00000000 1.00000000 1.00000000 1.00000000 1.00000000 1.00000000 1.00000000 1.00000000 
1.00000000 0.99930346 0.98915025 1.00000000 1.00000000 0.99345210 1.00000000 1.00000000 0.99996517 0.98862237 1.00000000 0.93791220 0.98349036 0.90560700 0.94598272 
0.98915957 0.68812090 1.00000000 0.99988645 0.99620677 0.64335307 1.00000000 1.00000000 0.98862237 0.99399352 1.00000000 0.99783244 0.97195768 0.56920639 0.98268245 
0.96278324 1.00000000 0.99846700 0.99993512 0.96438835 0.68085235 0.89496360 1.00000000 1.00000000 1.00000000 0.67091712 1.00000000 0.96276529 0.82207906 0.99159653 
0.99209159 0.93970658 0.95552808 0.96371902 0.95763820 0.98713402 0.93041416 1.00000000 0.93791220 0.99783244 1.00000000 0.89068527 0.97030830 0.94275771 1.00000000 
0.99185467 0.96647769 0.97937074 0.84363448 0.91270862 0.69346757 0.95160311 1.00000000 0.98349036 0.97195768 0.96276529 0.97030830 0.75662569 1.00000000 1.00000000 
0.99753809 0.99610142 0.96746918 0.00000000 0.61134194 0.86832395 0.79440175 1.00000000 0.90560700 0.56920639 0.82207906 0.94275771 1.00000000 0.65510879 0.65164961 
0.99893431 0.72114670 1.00000000 0.99466046 0.98589571 1.00000000 0.97029989 1.00000000 0.94598272 0.98268245 0.99159653 1.00000000 1.00000000 0.65164961 0.99727874 
# 15x3 choice variable X[27]
62.62258761 9.24073458 66.65248454 
0.00000000 0.00000000 0.00000000 
0.00774252 0.22755588 0.34937321 
0.63361306 0.06214980 3.73412886 
253.82255759 37.75417582 51.80185040 
54.55984091 0.90540026 155.18392763 
2093.90671486 45.15930036 61.78146219 
1463.53190066 958.20515717 1721.24535207 
574.62811758 510.17290619 162.05803546 
7977.06149457 66.32681558 472.94490317 
768.80050635 518.27619070 1985.02163727 
2167.08972724 7859.31175104 1291.72554949 
597.34947243 0.00000000 202.54515341 
0.00000000 0.00000000 0.00000000 
160.53043424 717.12667965 6173.33967315 
# 15x3 choice variable Y[27]
0.00000000 0.00003483 0.00000000 
0.00000000 0.00000000 0.00003483 
0.00000000 0.00000000 0.00007372 
0.00000000 0.00000000 0.00008047 
0.00000000 0.00000000 0.00089163 
0.00000000 0.00000000 0.00000000 
0.00006965 0.00000000 0.00000000 
0.00083335 0.00000539 0.00000000 
0.00089118 0.00031383 0.00086277 
0.00003483 0.00000000 0.00003483 
0.00000000 0.00000000 0.00000000 
0.00000000 0.00000000 0.00009464 
0.00005993 0.00000000 0.00009222 
0.00000000 0.00000000 0.00000000 
0.00098851 0.00032507 0.00091985 
# Day 28
# 15x15 choice variable E[28]
1.00000000 1.00000000 0.98862548 0.93517183 0.94559949 0.99119948 1.00000000 1.00000000 1.00000000 1.00000000 0.93387212 0.95792781 0.97467941 0.99464985 0.97969355 
1.00000000 1.00000000 0.99992197 0.98168331 0.93682582 0.98298241 1.00000000 1.00000000 0.99981259 1.00000000 0.99985668 0.98320098 0.92685334 0.85306906 0.98942914 
0.98862548 0.99992197 1.00000000 1.00000000 0.99676029 0.92342298 0.97473858 1.00000000 0.99983799 0.99941627 0.97862283 0.99438481 0.96612804 0.97753831 1.00000000 
0.93517183 0.98168331 1.00000000 1.00000000 0.99996517 0.91360550 0.98110280 0.94081683 0.99900415 1.00000000 0.99918944 0.63265475 0.84045216 0.00000000 0.99923840 
0.94559949 0.93682582 0.99676029 0.99996517 1.00000000 1.00000000 0.98649810 1.00000000 0.99983756 0.95961133 0.96406119 1.00000000 0.67985527 0.35489795 0.97303861 
0.99119948 0.98298241 0.92342298 0.91360550 1.00000000 1.00000000 0.72784225 1.00000000 0.70019770 0.96446178 1.00000000 1.00000000 0.99340140 0.91304363 0.99981243 
1.00000000 1.00000000 0.97473858 0.98110280 0.98649810 0.72784225 0.99959474 0.69811167 0.99983476 1.00000000 0.99454783 0.85162061 0.96424626 0.87104057 1.00000000 
1.00000000 1.00000000 1.00000000 0.94081683 1.00000000 1.00000000 0.69811167 1.00000000 1.00000000 1.00000000 1.00000000 1.00000000 0.99570123 0.69245688 1.00000000 
1.00000000 0.99981259 0.99983799 0.99900415 0.99983756 0.70019770 0.99983476 1.00000000 1.00000000 0.99996517 1.00000000 0.64455573 0.99634185 0.97817016 1.00000000 
1.00000000 1.00000000 0.99941627 1.00000000 0.95961133 0.96446178 1.00000000 1.00000000 0.99996517 0.89012569 0.99738902 0.99481497 0.95791849 0.82637585 0.65864601 
0.93387212 0.99985668 0.97862283 0.99918944 0.96406119 1.00000000 0.99454783 1.00000000 1.00000000 0.99738902 0.94515523 0.98063907 0.65814783 0.60361863 0.99455105 
0.95792781 0.98320098 0.99438481 0.63265475 1.00000000 1.00000000 0.85162061 1.00000000 0.64455573 0.99481497 0.98063907 0.83582847 0.97549801 0.89004963 0.95800045 
0.97467941 0.92685334 0.96612804 0.84045216 0.67985527 0.99340140 0.96424626 0.99570123 0.99634185 0.95791849 0.65814783 0.97549801 0.54966885 0.97938164 1.00000000 
0.99464985 0.85306906 0.97753831 0.00000000 0.35489795 0.91304363 0.87104057 0.69245688 0.97817016 0.82637585 0.60361863 0.89004963 0.97938164 0.55796653 0.99954988 
0.97969355 0.98942914 1.00000000 0.99923840 0.97303861 0.99981243 1.00000000 1.00000000 1.00000000 0.65864601 0.99455105 0.95800045 1.00000000 0.99954988 0.67990581 
# 15x3 choice variable X[28]
56.51572561 108.35913788 59.80480020 
0.00000000 0.00000000 0.00000000 
231.93175138 11.59957570 0.55298849 
1.31071149 6.27757417 2.85503954 
6.85722377 95.66477006 54.77699342 
580.73192202 66.11674575 38.29386128 
30.77988301 422.79168438 45.29479585 
1752.01226922 333.34562152 1292.00051301 
150.81190470 1465.39691998 4291.03485310 
77.69181260 86.51144215 415.18289936 
1345.76259418 4363.60864532 2749.95502746 
327.80392846 0.00000000 4289.77014731 
705.17086979 515.34538121 203.84430104 
0.00000000 0.00000000 51.87100357 
1516.21071491 1169.57311986 2159.70283645 
# 15x3 choice variable Y[28]
0.00000000 0.00000000 0.00093749 
0.00000000 0.00000000 0.00000000 
0.00000988 0.00021169 0.00000688 
0.00000000 0.00000000 0.00000000 
0.00004110 0.00000000 0.00000000 
0.00000000 0.00000000 0.00003483 
0.00000000 0.00000000 0.00000000 
0.00000000 0.00000000 0.00000000 
0.00000000 0.00000000 0.00016800 
0.00085053 0.00000000 0.00000000 
0.00000000 0.00000000 0.00000000 
0.00000000 0.00003483 0.00000000 
0.00000000 0.00057107 0.00000000 
0.00000000 0.00000000 0.00000000 
0.00091817 0.00000000 0.00000000 
# Day 29
# 15x15 choice variable E[29]
1.00000000 0.99898361 0.98431272 0.60470175 0.98702868 0.95210101 0.99969727 1.00000000 1.00000000 1.00000000 0.87611300 0.98731194 1.00000000 0.99867135 0.68074914 
0.99898361 1.00000000 1.00000000 0.94630732 0.96874133 0.97998355 0.99824852 1.00000000 1.00000000 0.99992378 1.00000000 0.99204463 0.99425497 0.93919382 0.96956210 
0.98431272 1.00000000 1.00000000 1.00000000 0.99701126 0.93556730 0.92731952 1.00000000 1.00000000 0.98086616 1.00000000 0.64944427 0.92935342 0.98916117 0.99992157 
0.60470175 0.94630732 1.00000000 1.00000000 0.99988940 0.94338738 0.83011011 0.96625954 1.00000000 0.99995840 0.98192659 0.94678311 0.89266942 0.26811549 0.99964998 
0.98702868 0.96874133 0.99701126 0.99988940 1.00000000 1.00000000 0.99887577 1.00000000 0.99987209 0.95119797 0.99539956 0.99947967 0.67428463 0.38845145 0.95841353 
0.95210101 0.97998355 0.93556730 0.94338738 1.00000000 1.00000000 1.00000000 1.00000000 0.99813345 0.94558702 1.00000000 0.99788546 1.00000000 0.62408643 1.00000000 
0.99969727 0.99824852 0.92731952 0.83011011 0.99887577 1.00000000 1.00000000 1.00000000 0.99929604 1.00000000 0.99506068 0.80040634 1.00000000 0.91140707 1.00000000 
1.00000000 1.00000000 1.00000000 0.96625954 1.00000000 1.00000000 1.00000000 1.00000000 1.00000000 1.00000000 1.00000000 1.00000000 1.00000000 1.00000000 1.00000000 
1.00000000 1.00000000 1.00000000 1.00000000 0.99987209 0.99813345 0.99929604 1.00000000 0.99083142 0.70141209 1.00000000 0.93475011 0.99350424 0.92679310 0.68007648 
1.00000000 0.99992378 0.98086616 0.99995840 0.95119797 0.94558702 1.00000000 1.00000000 0.70141209 0.95613995 1.00000000 0.92648972 0.98012301 0.95992983 0.98448768 
0.87611300 1.00000000 1.00000000 0.98192659 0.99539956 1.00000000 0.99506068 1.00000000 1.00000000 1.00000000 0.87557249 0.99965086 0.99139652 0.85900768 0.99288749 
0.98731194 0.99204463 0.64944427 0.94678311 0.99947967 0.99788546 0.80040634 1.00000000 0.93475011 0.92648972 0.99965086 0.95075369 0.99080064 0.92437007 0.68572586 
1.00000000 0.99425497 0.92935342 0.89266942 0.67428463 1.00000000 1.00000000 1.00000000 0.99350424 0.98012301 0.99139652 0.99080064 0.68490034 0.99680728 1.00000000 
0.99867135 0.93919382 0.98916117 0.26811549 0.38845145 0.62408643 0.91140707 1.00000000 0.92679310 0.95992983 0.85900768 0.92437007 0.99680728 1.00000000 1.00000000 
0.68074914 0.96956210 0.99992157 0.99964998 0.95841353 1.00000000 1.00000000 1.00000000 0.68007648 0.98448768 0.99288749 0.68572586 1.00000000 1.00000000 0.98636631 
# 15x3 choice variable X[29]
638.19111966 172.11896735 116.83734885 
0.00000000 0.00000000 0.00000000 
0.61637056 0.19667999 0.92769192 
6.16161341 0.36979886 12.16014145 
2512.55302276 116.95602918 496.26394224 
205.90221066 0.00000000 189.73622551 
683.00221173 3955.76051740 4.05144070 
777.10674142 1003.05563593 23.06603904 
361.89778071 1075.88098077 1760.33476920 
590.79440492 379.83973448 97.77493469 
339.80360180 3758.98470506 5620.64248868 
864.83525461 17.44273129 462.65919399 
1360.41886160 355.59224978 40.73651859 
0.00000000 0.00000000 49.71950624 
354.34457316 642.62929923 9882.09655988 
# 15x3 choice variable Y[29]
0.00000000 0.00000000 0.00000000 
0.00000000 0.00000000 0.00000000 
0.00005709 0.00000000 0.00018538 
0.00003483 0.00000000 0.00003483 
0.00000000 0.00000000 0.00000000 
0.00003483 0.00000000 0.00004414 
0.00000000 0.00000000 0.00000000 
0.00004592 0.00072604 0.00000000 
0.00000000 0.00090869 0.00082959 
0.00003483 0.00000000 0.00000000 
0.00000000 0.00000000 0.00004820 
0.00000000 0.00003483 0.00000354 
0.00059045 0.00000000 0.00000000 
0.00000000 0.00000000 0.00003483 
0.00064762 0.00000000 0.00083058 
# Day 30
# 15x15 choice variable E[30]
1.00000000 0.99855417 0.94257107 0.97452229 0.97060460 0.98449336 1.00000000 1.00000000 1.00000000 1.00000000 0.86853541 0.98405641 0.94066763 1.00000000 0.99551841 
0.99855417 1.00000000 0.99988150 0.95622042 0.97582599 0.95151682 1.00000000 1.00000000 1.00000000 0.99994120 0.92449825 0.96682567 0.91983895 0.93919870 0.99525251 
0.94257107 0.99988150 1.00000000 1.00000000 0.99884168 0.98717222 0.96140000 1.00000000 0.99996517 0.99893180 0.68826396 0.84758717 0.98781114 0.90632717 1.00000000 
0.97452229 0.95622042 1.00000000 1.00000000 0.99981811 0.98572577 0.88069750 0.98764134 0.99960507 0.99996517 0.98354790 0.84144515 0.91091403 0.00000000 0.98709264 
0.97060460 0.97582599 0.99884168 0.99981811 1.00000000 1.00000000 0.98312726 1.00000000 0.99966300 1.00000000 1.00000000 0.99984272 0.94025029 0.42937082 0.96475352 
0.98449336 0.95151682 0.98717222 0.98572577 1.00000000 1.00000000 1.00000000 1.00000000 0.99624740 0.88189548 1.00000000 0.99366911 0.97374461 0.87341938 0.99993287 
1.00000000 1.00000000 0.96140000 0.88069750 0.98312726 1.00000000 1.00000000 1.00000000 0.99996434 0.98883875 0.99086986 0.85739218 1.00000000 0.85673598 0.97518976 
1.00000000 1.00000000 1.00000000 0.98764134 1.00000000 1.00000000 1.00000000 1.00000000 1.00000000 1.00000000 1.00000000 1.00000000 1.00000000 1.00000000 1.00000000 
1.00000000 1.00000000 0.99996517 0.99960507 0.99966300 0.99624740 0.99996434 1.00000000 0.99905066 1.00000000 0.99788627 0.93953125 1.00000000 0.98401574 1.00000000 
1.00000000 0.99994120 0.99893180 0.99996517 1.00000000 0.88189548 0.98883875 1.00000000 1.00000000 0.98508341 1.00000000 0.97334098 0.66202689 0.90977744 0.99278635 
0.86853541 0.92449825 0.68826396 0.98354790 1.00000000 1.00000000 0.99086986 1.00000000 0.99788627 1.00000000 0.97739077 0.98581480 0.94799396 0.86321365 0.99315250 
0.98405641 0.96682567 0.84758717 0.84144515 0.99984272 0.99366911 0.85739218 1.00000000 0.93953125 0.97334098 0.98581480 0.97708033 0.99955315 0.64614745 1.00000000 
0.94066763 0.91983895 0.98781114 0.91091403 0.94025029 0.97374461 1.00000000 1.00000000 1.00000000 0.66202689 0.94799396 0.99955315 0.84293838 1.00000000 1.00000000 
1.00000000 0.93919870 0.90632717 0.00000000 0.42937082 0.87341938 0.85673598 1.00000000 0.98401574 0.90977744 0.86321365 0.64614745 1.00000000 0.95819871 1.00000000 
0.99551841 0.99525251 1.00000000 0.98709264 0.96475352 0.99993287 0.97518976 1.00000000 1.00000000 0.99278635 0.99315250 1.00000000 1.00000000 1.00000000 0.65419062 
# 15x3 choice variable X[30]
37.10216563 1389.55840855 7.37750464 
0.00000000 0.00000000 0.00000000 
0.99674062 0.32657375 3.84926069 
9.89637895 0.34335328 1.90754548 
3730.69765732 85.09112996 1429.72963518 
2867.84543152 48.71127444 152.64883805 
2769.12297291 1944.40468692 2630.12334081 
142.59031075 119.97749139 110.62234808 
101.38151056 1546.72169870 5975.94101059 
281.91572908 1910.25057632 247.12074455 
279.54597401 7768.18939559 17091.64511298 
3335.60271970 0.00000000 344.83567023 
0.00000000 4657.75066664 135.17772956 
0.00000000 0.00000000 0.00000000 
1723.16605389 4222.12285496 301.95580617 
# 15x3 choice variable Y[30]
0.00000000 0.00000000 0.00005022 
0.00000000 0.00000000 0.00000000 
0.05356769 0.00000000 0.00047028 
0.00000000 0.05588837 0.00000000 
0.00000000 0.00000000 0.00000000 
0.00000000 0.00000000 0.00003483 
0.00000000 0.00000000 0.00000000 
113.48401432 0.00000000 0.00003483 
0.00000000 0.00000000 0.00003483 
88.27885072 0.00000000 0.00000000 
0.00000000 0.00000000 0.00000000 
0.00000000 0.00000000 0.00000000 
0.00000000 0.00000000 0.00000000 
0.00000000 0.00000000 0.00000000 
4468.69250013 221.46475786 0.00079924 
# Day 31
# 15x15 choice variable E[31]
1.00000000 1.00000000 0.99611303 0.98850255 0.83694248 0.98277909 1.00000000 1.00000000 0.99987262 0.99736428 0.88803773 0.96463915 0.99863149 0.97196598 0.98920556 
1.00000000 1.00000000 1.00000000 0.96458499 0.95488750 0.64585690 0.96942981 1.00000000 1.00000000 1.00000000 0.99975530 0.91990404 0.94414588 0.64702513 0.96527750 
0.99611303 1.00000000 1.00000000 0.99996517 0.99580049 0.64216566 0.91260414 1.00000000 1.00000000 0.99761093 0.99984084 0.95008675 0.97069913 0.80587199 0.99792154 
0.98850255 0.96458499 0.99996517 1.00000000 0.99996517 0.94901980 0.90557210 0.94182025 0.99976140 1.00000000 0.99361089 0.88952516 0.88878303 0.68858007 0.68325200 
0.83694248 0.95488750 0.99580049 0.99996517 1.00000000 1.00000000 0.99757870 1.00000000 0.99993610 0.99907912 0.95175759 0.98868453 0.72028168 0.23717544 0.93485250 
0.98277909 0.64585690 0.64216566 0.94901980 1.00000000 1.00000000 1.00000000 1.00000000 0.64680171 0.97729511 1.00000000 1.00000000 0.99330836 0.95195524 1.00000000 
1.00000000 0.96942981 0.91260414 0.90557210 0.99757870 1.00000000 1.00000000 1.00000000 0.99982309 1.00000000 0.94164971 0.97729904 0.97037697 0.92631011 0.99877484 
1.00000000 1.00000000 1.00000000 0.94182025 1.00000000 1.00000000 1.00000000 1.00000000 1.00000000 1.00000000 1.00000000 0.75459381 1.00000000 1.00000000 1.00000000 
0.99987262 1.00000000 1.00000000 0.99976140 0.99993610 0.64680171 0.99982309 1.00000000 0.99973446 1.00000000 0.98872518 0.99610142 1.00000000 0.95698414 1.00000000 
0.99736428 1.00000000 0.99761093 1.00000000 0.99907912 0.97729511 1.00000000 1.00000000 1.00000000 0.99622071 0.98699083 0.99765721 1.00000000 0.93614343 0.99262330 
0.88803773 0.99975530 0.99984084 0.99361089 0.95175759 1.00000000 0.94164971 1.00000000 0.98872518 0.98699083 0.86378096 1.00000000 0.94022993 0.76319108 0.86500574 
0.96463915 0.91990404 0.95008675 0.88952516 0.98868453 1.00000000 0.97729904 0.75459381 0.99610142 0.99765721 1.00000000 0.95516554 0.68725074 0.95056437 0.96198049 
0.99863149 0.94414588 0.97069913 0.88878303 0.72028168 0.99330836 0.97037697 1.00000000 1.00000000 1.00000000 0.94022993 0.68725074 0.39882547 1.00000000 0.99009214 
0.97196598 0.64702513 0.80587199 0.68858007 0.23717544 0.95195524 0.92631011 1.00000000 0.95698414 0.93614343 0.76319108 0.95056437 1.00000000 0.82589514 0.99391201 
0.98920556 0.96527750 0.99792154 0.68325200 0.93485250 1.00000000 0.99877484 1.00000000 1.00000000 0.99262330 0.86500574 0.96198049 0.99009214 0.99391201 0.99738684 
# 15x3 choice variable X[31]
1161.94501927 19.84181114 289.35251641 
0.00000000 0.00000000 0.00000000 
0.19630361 0.48092396 0.11984061 
0.12244324 10.81332453 0.37674276 
238.97760801 1761.93233870 78.10962034 
0.00000000 156.00039274 1322.52304637 
2174.06827954 6635.73525101 1247.01510665 
97.03395525 187.10284068 8150.00365103 
84.53534344 240.47206919 16790.37372718 
15.42115609 6676.74025272 5401.81081520 
683.36381452 392.24013917 1251.36391939 
276.97040530 127.50213053 29.54699510 
325.35571059 0.00000000 0.00000000 
14.68026334 0.00000000 0.00000000 
2268.01984842 7242.64672842 3513.24111969 
# 15x3 choice variable Y[31]
0.00000000 0.00000000 0.00003483 
0.00000000 0.00000000 0.00000000 
0.84681121 0.16128659 0.00020924 
0.64187033 0.24508450 0.00000000 
0.00000000 3.77954503 0.00000000 
0.00000000 0.00000000 0.00003483 
290.40742069 0.00000000 0.00000000 
0.00000000 6.22419660 0.00000000 
0.00000000 967.34375859 0.00013166 
0.00000000 19.06936985 0.00010262 
0.00000000 0.00000000 0.00000000 
0.00000000 0.00000000 0.00006614 
0.00000000 0.00000000 0.00000000 
0.00000000 0.00000000 0.00000000 
203.34849764 0.00000000 0.00011436 
# Day 32
# 15x15 choice variable E[32]
1.00000000 0.99889819 0.94215218 0.84738710 0.94032107 0.96357447 1.00000000 1.00000000 0.99209452 0.99398288 0.94740594 0.82759193 0.99307575 0.99391592 0.96786643 
0.99889819 1.00000000 1.00000000 0.67476819 0.99776331 0.96845107 1.00000000 1.00000000 0.99996464 0.99791747 0.99990660 0.99653924 0.98445385 0.96461665 0.98485838 
0.94215218 1.00000000 1.00000000 1.00000000 0.99014401 0.94680141 0.97040937 1.00000000 1.00000000 0.99988240 1.00000000 0.89728903 0.58822286 0.96147145 0.77656869 
0.84738710 0.67476819 1.00000000 1.00000000 0.99996517 0.99805342 0.93798079 0.91512368 1.00000000 0.99986475 0.99995411 0.97261313 0.94029009 0.57345182 0.99650119 
0.94032107 0.99776331 0.99014401 0.99996517 1.00000000 1.00000000 1.00000000 1.00000000 0.98053334 1.00000000 0.69600988 0.97160054 0.99112651 0.70928106 0.97081279 
0.96357447 0.96845107 0.94680141 0.99805342 1.00000000 0.99990852 1.00000000 1.00000000 0.99069622 0.95359106 1.00000000 0.99944281 0.99058321 0.92218416 0.99239412 
1.00000000 1.00000000 0.97040937 0.93798079 1.00000000 1.00000000 1.00000000 1.00000000 0.99567374 0.99088460 0.67107517 0.94728511 0.99172710 0.98791319 0.99524270 
1.00000000 1.00000000 1.00000000 0.91512368 1.00000000 1.00000000 1.00000000 1.00000000 1.00000000 1.00000000 1.00000000 1.00000000 1.00000000 1.00000000 1.00000000 
0.99209452 0.99996464 1.00000000 1.00000000 0.98053334 0.99069622 0.99567374 1.00000000 0.99992208 0.99991044 1.00000000 0.96183868 0.99865130 0.97913568 0.95508527 
0.99398288 0.99791747 0.99988240 0.99986475 1.00000000 0.95359106 0.99088460 1.00000000 0.99991044 0.94110625 1.00000000 0.94866390 1.00000000 0.97141471 0.96954337 
0.94740594 0.99990660 1.00000000 0.99995411 0.69600988 1.00000000 0.67107517 1.00000000 1.00000000 1.00000000 0.97251234 0.99154249 0.96103052 0.90177378 0.98899751 
0.82759193 0.99653924 0.89728903 0.97261313 0.97160054 0.99944281 0.94728511 1.00000000 0.96183868 0.94866390 0.99154249 0.85623380 0.99904635 0.97315497 0.98845720 
0.99307575 0.98445385 0.58822286 0.94029009 0.99112651 0.99058321 0.99172710 1.00000000 0.99865130 1.00000000 0.96103052 0.99904635 0.70312037 1.00000000 0.99862973 
0.99391592 0.96461665 0.96147145 0.57345182 0.70928106 0.92218416 0.98791319 1.00000000 0.97913568 0.97141471 0.90177378 0.97315497 1.00000000 0.86548537 1.00000000 
0.96786643 0.98485838 0.77656869 0.99650119 0.97081279 0.99239412 0.99524270 1.00000000 0.95508527 0.96954337 0.98899751 0.98845720 0.99862973 1.00000000 0.98317441 
# 15x3 choice variable X[32]
88.96258565 1337.52924649 176.94263901 
0.00000000 0.00000592 0.00000000 
0.60943898 0.21453401 4.42252571 
1.65989844 1.31233781 0.36525449 
591.21369769 1001.45781995 135.24164971 
41.01781516 100.33238119 28.17084390 
4820.30952070 769.64423881 1346.40241841 
241.28167980 182.27166347 1358.03659289 
470.65960807 280.56408408 1322.57301176 
1203.22886891 825.94231448 626.87759549 
618.53652280 3656.12089939 356.77877188 
920.59825737 1052.46926770 550.11613073 
0.00000000 10531.92521986 0.00000000 
0.00000000 0.00000000 0.00000000 
2735.67491997 7711.20758035 1782.42347127 
# 15x3 choice variable Y[32]
0.00000000 0.00000000 0.00000000 
0.00000000 0.00000000 0.00000000 
0.07875004 0.00245941 0.00000000 
0.00000000 0.01280404 0.00011108 
0.00024113 0.00000000 0.00000000 
0.00032901 0.00000000 0.00000000 
0.00000000 0.00000000 0.00000000 
512.66675265 54.36227471 0.00083720 
3.61873928 0.00000000 0.00090429 
185.49029324 0.00000000 0.00004584 
0.00000000 446.92556623 0.00000000 
0.00000000 28.89891314 0.00000000 
0.00000000 0.00000000 0.00000000 
0.00000000 0.00000000 0.00003483 
0.00000000 472.67320237 0.00000000 
# Day 33
# 15x15 choice variable E[33]
1.00000000 0.99995543 0.93212720 0.66215856 0.64893543 0.99658820 0.98937080 1.00000000 0.99980262 0.99858186 0.43097692 0.98843620 1.00000000 0.96794874 1.00000000 
0.99995543 1.00000000 1.00000000 0.93391361 0.92761055 0.98835928 1.00000000 1.00000000 0.99952497 0.98852189 1.00000000 0.97788636 0.99053433 0.87250327 0.98322412 
0.93212720 1.00000000 1.00000000 1.00000000 0.99874697 0.93224448 0.88212641 1.00000000 1.00000000 1.00000000 0.97954884 0.89738074 0.93385227 0.94802014 0.99965628 
0.66215856 0.93391361 1.00000000 1.00000000 0.99996517 0.99059817 0.98532104 0.62488878 0.99988259 0.98610483 0.99285978 0.87258051 0.92580427 0.68751410 1.00000000 
0.64893543 0.92761055 0.99874697 0.99996517 1.00000000 1.00000000 0.67329315 0.75851195 1.00000000 0.97714869 0.99918671 0.99775811 0.99074393 0.40502902 0.66870346 
0.99658820 0.98835928 0.93224448 0.99059817 1.00000000 0.99996517 1.00000000 1.00000000 0.99038268 0.91727228 0.99943099 0.99943503 0.95592936 0.98288067 1.00000000 
0.98937080 1.00000000 0.88212641 0.98532104 0.67329315 1.00000000 1.00000000 1.00000000 0.99958810 0.98370622 0.99022605 0.97538079 1.00000000 0.66187689 0.68321664 
1.00000000 1.00000000 1.00000000 0.62488878 0.75851195 1.00000000 1.00000000 1.00000000 1.00000000 1.00000000 1.00000000 1.00000000 1.00000000 1.00000000 1.00000000 
0.99980262 0.99952497 1.00000000 0.99988259 1.00000000 0.99038268 0.99958810 1.00000000 1.00000000 1.00000000 0.91769778 0.85461964 1.00000000 0.96712070 0.70132345 
0.99858186 0.98852189 1.00000000 0.98610483 0.97714869 0.91727228 0.98370622 1.00000000 1.00000000 0.94091504 1.00000000 0.72605498 0.96235158 0.94575912 0.99662673 
0.43097692 1.00000000 0.97954884 0.99285978 0.99918671 0.99943099 0.99022605 1.00000000 0.91769778 1.00000000 0.89596518 0.98480855 0.91760688 0.80123969 0.99382896 
0.98843620 0.97788636 0.89738074 0.87258051 0.99775811 0.99943503 0.97538079 1.00000000 0.85461964 0.72605498 0.98480855 0.93247082 0.99268046 0.62205279 0.99106563 
1.00000000 0.99053433 0.93385227 0.92580427 0.99074393 0.95592936 1.00000000 1.00000000 1.00000000 0.96235158 0.91760688 0.99268046 0.86280255 1.00000000 0.99455864 
0.96794874 0.87250327 0.94802014 0.68751410 0.40502902 0.98288067 0.66187689 1.00000000 0.96712070 0.94575912 0.80123969 0.62205279 1.00000000 0.96752159 1.00000000 
1.00000000 0.98322412 0.99965628 1.00000000 0.66870346 1.00000000 0.68321664 1.00000000 0.70132345 0.99662673 0.99382896 0.99106563 0.99455864 1.00000000 0.98593261 
# 15x3 choice variable X[33]
26.89047249 11.68511775 159.53973788 
0.00000000 0.00000000 0.00000000 
1.34238009 0.42724353 0.13577548 
7.13581678 0.98253399 1.31702120 
126.19717080 32.11572335 202.92390187 
0.00000000 20.86068568 180.89135087 
2.65546559 1745.36391973 464.54826657 
2517.73940475 933.44756225 3414.43145755 
0.00000000 145.93347008 2333.40748980 
360.09955165 312.14214057 9849.28339774 
585.22880484 953.23132409 1392.07998979 
751.55572752 6093.92942566 157.79900957 
2342.77349673 159.33166347 162.31769517 
0.00000000 0.00000000 46.92477559 
324.49609461 3093.33622690 395.97224167 
# 15x3 choice variable Y[33]
0.00000000 0.00000000 0.00006965 
0.00000000 0.00000000 0.00000000 
0.00024016 0.01137402 0.00076197 
0.01601877 0.18229816 0.00000000 
0.00000000 0.00000000 0.00006997 
0.00000000 0.00000000 0.00003483 
0.00000000 0.00000000 0.00000000 
249.90809938 175.88737847 0.00000000 
0.00000000 63.50550272 0.00075961 
511.50276072 11.40720519 0.00003483 
0.00000000 0.00000000 0.00000000 
0.00000000 0.00000000 0.00000000 
0.00000000 0.00000000 0.00000000 
0.00000000 0.00000000 0.00000000 
230.33339119 722.32009892 0.00000000 
# Day 34
# 15x15 choice variable E[34]
1.00000000 1.00000000 0.98070107 0.89687881 0.97633348 0.98760955 1.00000000 1.00000000 1.00000000 0.99930647 0.97114558 0.99236956 0.99374651 0.94225774 0.99695910 
1.00000000 1.00000000 0.69302039 0.92664295 0.92881010 0.96820376 0.98816285 1.00000000 1.00000000 1.00000000 1.00000000 1.00000000 0.99345520 0.98905148 0.99777362 
0.98070107 0.69302039 1.00000000 1.00000000 1.00000000 0.94280457 0.96433955 1.00000000 0.89632755 0.99793754 1.00000000 0.97415918 0.90735902 0.95302395 1.00000000 
0.89687881 0.92664295 1.00000000 1.00000000 0.99996517 0.99758435 0.66653060 0.95512063 1.00000000 0.99993607 1.00000000 0.90482355 0.73209092 0.45417622 0.99674613 
0.97633348 0.92881010 1.00000000 0.99996517 1.00000000 1.00000000 0.98844959 1.00000000 0.99961198 0.99507795 0.98045661 0.99111120 0.97049155 0.48673094 0.93963742 
0.98760955 0.96820376 0.94280457 0.99758435 1.00000000 1.00000000 1.00000000 1.00000000 0.99917841 0.94011078 0.79097099 1.00000000 0.96179800 0.94482547 0.99109913 
1.00000000 0.98816285 0.96433955 0.66653060 0.98844959 1.00000000 0.94982765 1.00000000 1.00000000 0.99566065 0.98901538 0.95517550 0.99527845 0.96243361 0.99590901 
1.00000000 1.00000000 1.00000000 0.95512063 1.00000000 1.00000000 1.00000000 1.00000000 1.00000000 1.00000000 1.00000000 0.85761432 1.00000000 1.00000000 1.00000000 
1.00000000 1.00000000 0.89632755 1.00000000 0.99961198 0.99917841 1.00000000 1.00000000 0.99996517 0.99977671 1.00000000 0.92162035 0.99696748 0.90955941 0.99736674 
0.99930647 1.00000000 0.99793754 0.99993607 0.99507795 0.94011078 0.99566065 1.00000000 0.99977671 0.99201053 0.68761113 0.99460978 0.97172071 0.89564100 0.99707460 
0.97114558 1.00000000 1.00000000 1.00000000 0.98045661 0.79097099 0.98901538 1.00000000 1.00000000 0.68761113 0.95915301 0.99886048 0.65741053 0.79727834 0.94080115 
0.99236956 1.00000000 0.97415918 0.90482355 0.99111120 1.00000000 0.95517550 0.85761432 0.92162035 0.99460978 0.99886048 0.97456450 1.00000000 0.96038111 0.99940464 
0.99374651 0.99345520 0.90735902 0.73209092 0.97049155 0.96179800 0.99527845 1.00000000 0.99696748 0.97172071 0.65741053 1.00000000 0.65166669 0.99976126 1.00000000 
0.94225774 0.98905148 0.95302395 0.45417622 0.48673094 0.94482547 0.96243361 1.00000000 0.90955941 0.89564100 0.79727834 0.96038111 0.99976126 0.98561918 1.00000000 
0.99695910 0.99777362 1.00000000 0.99674613 0.93963742 0.99109913 0.99590901 1.00000000 0.99736674 0.99707460 0.94080115 0.99940464 1.00000000 1.00000000 0.97873252 
# 15x3 choice variable X[34]
42.02797357 122.10472785 33.01153786 
0.00000000 0.00000000 0.00019963 
3.41364409 0.00837462 0.38550491 
0.70141102 4.22740962 0.04221864 
440.39007537 10.24764631 226.46014124 
1336.23972082 698.18919780 40.16507897 
1353.99382108 678.77299218 71.57733660 
6708.50489177 9849.68514743 3901.56376017 
3270.30174542 1501.43084189 98.22499671 
2114.16325986 498.74059571 5937.46823956 
2609.77815621 5030.94088305 362.65191872 
168.98257064 297.08227220 141.47830565 
402.94621531 2282.66998847 112.45185558 
0.58600614 0.00000000 143.36485989 
214.95875749 2475.69220450 467.12125815 
# 15x3 choice variable Y[34]
0.00000000 0.00000000 0.00003483 
0.00000000 0.00000000 0.00000000 
0.00000000 0.12603445 0.00000000 
0.00000000 0.12686483 0.00000000 
0.00000000 0.00000000 0.00068704 
0.00000000 0.00000000 0.00003483 
0.00000000 0.00000000 0.00000000 
52.98550243 212.43592362 0.00096757 
0.00000000 0.00000000 0.00006965 
114.89274850 0.00000000 0.00000000 
282.41205759 2.33071265 0.00000000 
0.00000000 0.00000000 0.00000000 
0.00000000 0.00000000 0.00003991 
0.00000000 0.00000000 0.00091597 
90.05156021 0.00000000 0.00028021 
# Day 35
# 15x15 choice variable E[35]
1.00000000 1.00000000 0.99143069 0.91180207 0.95897095 0.94108652 1.00000000 1.00000000 0.71306027 0.99777320 0.95728585 0.98269876 1.00000000 0.97893448 0.98840626 
1.00000000 1.00000000 1.00000000 0.98057389 0.99479856 0.98789688 0.74336386 1.00000000 0.99993109 1.00000000 1.00000000 0.98079541 0.62072010 0.76550966 1.00000000 
0.99143069 1.00000000 1.00000000 1.00000000 0.99294535 0.89415891 0.91568262 0.99120286 0.99996517 1.00000000 0.99989229 0.90848709 0.97359297 0.97681911 0.99531723 
0.91180207 0.98057389 1.00000000 1.00000000 0.99991368 0.99272048 0.96357488 0.77153108 0.99996517 1.00000000 1.00000000 0.90276910 0.87452263 0.35991093 1.00000000 
0.95897095 0.99479856 0.99294535 0.99991368 1.00000000 1.00000000 1.00000000 1.00000000 1.00000000 0.68521774 0.99495587 1.00000000 0.94452809 0.27376012 0.88868121 
0.94108652 0.98789688 0.89415891 0.99272048 1.00000000 0.99992156 1.00000000 0.99538532 0.70036757 0.91363741 0.99962802 1.00000000 0.98721980 0.82666061 0.70247741 
1.00000000 0.74336386 0.91568262 0.96357488 1.00000000 1.00000000 0.99918810 1.00000000 1.00000000 0.99840926 0.99649314 0.94372931 0.99391820 0.59070235 0.97747002 
1.00000000 1.00000000 0.99120286 0.77153108 1.00000000 0.99538532 1.00000000 1.00000000 1.00000000 0.98463499 1.00000000 1.00000000 1.00000000 0.69818268 0.69209936 
0.71306027 0.99993109 0.99996517 0.99996517 1.00000000 0.70036757 1.00000000 1.00000000 0.99773953 0.99407244 0.99861234 0.97975809 0.99880227 0.84386623 0.99980266 
0.99777320 1.00000000 1.00000000 1.00000000 0.68521774 0.91363741 0.99840926 0.98463499 0.99407244 0.67330657 1.00000000 0.99935681 0.97290822 0.66417443 0.99074020 
0.95728585 1.00000000 0.99989229 1.00000000 0.99495587 0.99962802 0.99649314 1.00000000 0.99861234 1.00000000 0.96116918 0.71746925 0.95802305 0.92950688 0.98341823 
0.98269876 0.98079541 0.90848709 0.90276910 1.00000000 1.00000000 0.94372931 1.00000000 0.97975809 0.99935681 0.71746925 0.92590120 1.00000000 0.98905710 0.99815218 
1.00000000 0.62072010 0.97359297 0.87452263 0.94452809 0.98721980 0.99391820 1.00000000 0.99880227 0.97290822 0.95802305 1.00000000 0.91368161 0.99818577 0.99570241 
0.97893448 0.76550966 0.97681911 0.35991093 0.27376012 0.82666061 0.59070235 0.69818268 0.84386623 0.66417443 0.92950688 0.98905710 0.99818577 0.82837787 1.00000000 
0.98840626 1.00000000 0.99531723 1.00000000 0.88868121 0.70247741 0.97747002 0.69209936 0.99980266 0.99074020 0.98341823 0.99815218 0.99570241 1.00000000 0.69936878 
# 15x3 choice variable X[35]
0.27286972 0.00000000 736.63623073 
0.00000000 0.00000000 0.00000000 
0.77861774 3.37462450 0.02426470 
0.62379802 0.64564721 4.74526225 
2825.38617314 5453.92527318 218.00896483 
176.99517324 130.93117572 356.81695862 
0.00000000 162.58082111 20.01824744 
319.41908719 564.68348629 788.44657659 
1573.05626941 8301.10222595 3893.98178782 
6439.78626909 141.31907420 40.32883371 
436.53376165 191.48450631 825.33670802 
75.74403410 605.98461717 13.56382930 
3875.34859683 587.78252982 2732.25578126 
0.00000000 0.00000000 0.00000000 
29571.31208599 12236.32118552 10992.88834697 
# 15x3 choice variable Y[35]
0.01120116 0.00000000 0.00000000 
0.00000000 0.00000000 0.00000000 
0.00589012 0.14556189 0.00037632 
0.16309261 0.32496883 0.00000000 
0.00000000 0.00009224 0.00000000 
0.00000000 0.00000000 0.00003483 
0.00005138 168.98360496 0.00000000 
475.54720416 65.38836561 0.00004822 
557.65373047 0.00000000 0.00007843 
198.76699094 128.00894929 0.00000000 
0.00000000 259.62762594 0.00003483 
0.00000000 0.00000000 0.00008700 
0.00000000 0.00000000 0.00000000 
0.00000000 0.00000000 0.00000000 
305.04159205 1669.21015897 0.00049879 
# Day 36
# 15x15 choice variable E[36]
1.00000000 1.00000000 0.97070708 0.04011715 0.99464823 0.96327369 0.99989928 1.00000000 0.74920696 0.99185416 0.94266865 0.97343015 0.97153212 0.99309521 0.96610753 
1.00000000 1.00000000 0.99987216 0.92914492 0.96141605 0.89224547 1.00000000 1.00000000 0.99925262 0.99980709 1.00000000 0.98384861 0.92281638 0.94313006 0.98985325 
0.97070708 0.99987216 1.00000000 1.00000000 1.00000000 0.66002623 0.96677281 1.00000000 0.99993401 0.99859475 0.99991660 0.98102292 0.94747972 0.83278307 0.99980890 
0.04011715 0.92914492 1.00000000 1.00000000 1.00000000 0.99763036 0.89040616 0.63521890 1.00000000 0.99992271 0.99994859 0.65055661 0.94602231 0.23338670 0.97989805 
0.99464823 0.96141605 1.00000000 1.00000000 1.00000000 1.00000000 1.00000000 0.98562086 1.00000000 0.99391649 0.99079626 1.00000000 0.99408888 0.87209969 0.87859454 
0.96327369 0.89224547 0.66002623 0.99763036 1.00000000 1.00000000 1.00000000 0.99913171 1.00000000 0.92998319 0.99852235 1.00000000 0.98792015 0.97138276 0.98676550 
0.99989928 1.00000000 0.96677281 0.89040616 1.00000000 1.00000000 1.00000000 1.00000000 0.99996517 1.00000000 0.93825485 0.83687379 0.93682476 0.85660105 0.97925339 
1.00000000 1.00000000 1.00000000 0.63521890 0.98562086 0.99913171 1.00000000 1.00000000 1.00000000 1.00000000 1.00000000 0.98992517 1.00000000 1.00000000 1.00000000 
0.74920696 0.99925262 0.99993401 1.00000000 1.00000000 1.00000000 0.99996517 1.00000000 1.00000000 0.98701881 1.00000000 0.92875944 1.00000000 0.91121546 1.00000000 
0.99185416 0.99980709 0.99859475 0.99992271 0.99391649 0.92998319 1.00000000 1.00000000 0.98701881 0.81348217 1.00000000 0.69033386 0.99667788 0.92056526 0.91929784 
0.94266865 1.00000000 0.99991660 0.99994859 0.99079626 0.99852235 0.93825485 1.00000000 1.00000000 1.00000000 0.88000947 0.95699462 0.96386643 0.90487038 0.97746051 
0.97343015 0.98384861 0.98102292 0.65055661 1.00000000 1.00000000 0.83687379 0.98992517 0.92875944 0.69033386 0.95699462 1.00000000 1.00000000 0.97095375 0.99962047 
0.97153212 0.92281638 0.94747972 0.94602231 0.99408888 0.98792015 0.93682476 1.00000000 1.00000000 0.99667788 0.96386643 1.00000000 0.83284716 1.00000000 0.99977499 
0.99309521 0.94313006 0.83278307 0.23338670 0.87209969 0.97138276 0.85660105 1.00000000 0.91121546 0.92056526 0.90487038 0.97095375 1.00000000 0.74775784 1.00000000 
0.96610753 0.98985325 0.99980890 0.97989805 0.87859454 0.98676550 0.97925339 1.00000000 1.00000000 0.91929784 0.97746051 0.99962047 0.99977499 1.00000000 0.97133582 
# 15x3 choice variable X[36]
442.22107911 421.31398547 215.22043802 
0.00000000 0.00000000 0.00000000 
0.44800356 2.40983548 1.33600230 
0.45835548 2.87823132 0.25637366 
840.80695702 242.97854497 9.66165381 
0.00000000 218.57361435 63.77638987 
768.76854983 23746.65160589 2473.12491292 
254.90452389 4934.19692397 4635.33570344 
1334.25725460 10697.51242831 745.71716433 
1415.06962273 1102.44986545 135.43713201 
344.99600593 1519.87643682 1466.93325122 
0.00000000 1715.82294324 1344.42477121 
291.65313555 102.04282145 3082.12796828 
0.00000000 0.00000000 166.92343362 
210.37100759 749.83774952 1643.94835827 
# 15x3 choice variable Y[36]
0.00003483 0.00000000 0.00000000 
0.00000000 0.00000000 0.00000000 
0.00000000 0.10806018 0.00000000 
0.00000000 0.00447374 0.00000000 
0.00000000 0.00000000 0.00003483 
0.00000000 0.00000000 0.00000000 
241.69101742 88.58916306 0.00000000 
0.00000000 67.18256442 0.00000000 
0.00000000 0.00000000 0.00000000 
0.00000000 0.00000000 0.00000062 
0.00000000 34.70676398 0.00000000 
0.00000000 0.00000000 0.00030630 
0.00000000 0.00000000 0.00007265 
0.00000000 0.00000000 0.00003483 
4206.11920253 498.75662485 0.00003566 
# Day 37
# 15x15 choice variable E[37]
1.00000000 0.74917513 0.93021285 0.97900264 0.99196911 0.64827856 1.00000000 1.00000000 1.00000000 0.99987070 0.96935653 0.91018613 0.99910065 0.97783649 0.99469491 
0.74917513 1.00000000 1.00000000 0.96452921 0.94689487 0.97071728 0.99894016 1.00000000 0.71294633 0.99960198 1.00000000 0.98984943 0.91975981 0.88728631 0.78661375 
0.93021285 1.00000000 1.00000000 1.00000000 0.97588283 0.96440856 0.96608103 1.00000000 1.00000000 0.99625377 1.00000000 0.98235538 0.51655311 0.99146031 1.00000000 
0.97900264 0.96452921 1.00000000 1.00000000 0.75669831 0.68272659 0.99314269 0.93745997 0.99730635 1.00000000 0.99971413 0.95476417 0.88036635 0.00000000 0.99869024 
0.99196911 0.94689487 0.97588283 0.75669831 1.00000000 1.00000000 0.99949789 0.99543998 0.99243957 0.98792353 0.97809397 0.99047636 0.97116177 0.69772215 0.95496694 
0.64827856 0.97071728 0.96440856 0.68272659 1.00000000 0.71095009 1.00000000 1.00000000 1.00000000 0.97089404 0.99825202 0.99970807 0.99931674 0.65733525 0.99381006 
1.00000000 0.99894016 0.96608103 0.99314269 0.99949789 1.00000000 0.99658353 1.00000000 1.00000000 0.99942921 0.66938716 0.70757817 0.99353534 0.85256487 0.97962539 
1.00000000 1.00000000 1.00000000 0.93745997 0.99543998 1.00000000 1.00000000 1.00000000 1.00000000 1.00000000 1.00000000 0.85490979 1.00000000 1.00000000 1.00000000 
1.00000000 0.71294633 1.00000000 0.99730635 0.99243957 1.00000000 1.00000000 1.00000000 1.00000000 0.97559911 0.98598183 0.78705301 0.99984104 0.94043155 0.99913023 
0.99987070 0.99960198 0.99625377 1.00000000 0.98792353 0.97089404 0.99942921 1.00000000 0.97559911 0.99314357 0.99067361 0.99707811 0.97726850 0.98440936 0.97022660 
0.96935653 1.00000000 1.00000000 0.99971413 0.97809397 0.99825202 0.66938716 1.00000000 0.98598183 0.99067361 0.94994700 0.99974063 0.89863624 0.86303714 0.98036148 
0.91018613 0.98984943 0.98235538 0.95476417 0.99047636 0.99970807 0.70757817 0.85490979 0.78705301 0.99707811 0.99974063 0.89052219 0.99943443 0.91195917 0.99902245 
0.99910065 0.91975981 0.51655311 0.88036635 0.97116177 0.99931674 0.99353534 1.00000000 0.99984104 0.97726850 0.89863624 0.99943443 0.68898558 0.69885037 0.99994722 
0.97783649 0.88728631 0.99146031 0.00000000 0.69772215 0.65733525 0.85256487 1.00000000 0.94043155 0.98440936 0.86303714 0.91195917 0.69885037 0.98976777 0.99400368 
0.99469491 0.78661375 1.00000000 0.99869024 0.95496694 0.99381006 0.97962539 1.00000000 0.99913023 0.97022660 0.98036148 0.99902245 0.99994722 0.99400368 0.94455160 
# 15x3 choice variable X[37]
91.40848146 0.00000000 31.67834909 
0.00000000 0.00000000 0.00000000 
0.11221355 1.66943058 0.13806119 
0.40252708 7.05029750 1.13823790 
0.00000000 70.45587631 339.59624457 
283.17548518 495.03180990 123.81668316 
6555.77435858 848.10786202 742.58267802 
36.99309364 898.58390873 3641.46037574 
164.33956975 511.96318247 2028.58850617 
222.09877665 185.72562539 313.07356482 
247.27527281 293.48376812 539.90993772 
6908.08493233 31.53621379 306.64029635 
0.00000000 253.94117347 644.35665862 
0.00000000 0.00000000 0.00000000 
13978.41010728 7769.70161772 3524.13151901 
# 15x3 choice variable Y[37]
0.00000000 0.00007135 0.00000000 
0.00000000 0.00000000 0.00000000 
0.12486050 0.00000000 0.00024356 
0.22367710 0.24101981 0.00003483 
0.00000000 0.00000000 0.00000000 
0.00000000 0.00000000 0.00003483 
0.00000000 0.00000000 0.00000000 
0.00000000 0.00000000 0.00000000 
0.00000000 0.00000000 0.00092324 
0.00000000 0.00000000 0.00000000 
0.00000000 194.05609264 0.00000000 
360.11272268 0.00000000 0.00000000 
0.00000000 0.00000000 0.00000000 
0.00000000 0.00000000 0.00000000 
169.50483187 0.00000000 0.00000000 
# Day 38
# 15x15 choice variable E[38]
1.00000000 1.00000000 0.95495463 0.95793874 0.96627985 0.98468761 1.00000000 1.00000000 1.00000000 1.00000000 0.89841783 0.97990651 1.00000000 0.90909756 0.98772215 
1.00000000 1.00000000 0.99991240 0.67150560 0.94892324 0.93514329 0.98096863 0.99254817 1.00000000 1.00000000 0.99628877 0.99864857 0.90363837 0.67662605 0.95718783 
0.95495463 0.99991240 1.00000000 0.99996517 0.99369358 0.60111516 0.96919527 0.99587481 1.00000000 1.00000000 1.00000000 0.81801237 0.85589518 0.90253851 1.00000000 
0.95793874 0.67150560 0.99996517 1.00000000 1.00000000 0.99950604 0.87602512 0.96365992 1.00000000 1.00000000 0.99925284 0.97142000 0.90631545 0.39782772 0.70688779 
0.96627985 0.94892324 0.99369358 1.00000000 1.00000000 1.00000000 0.99875556 0.99616344 0.99606869 0.99644569 1.00000000 0.69841037 0.66682070 0.52133524 0.97958614 
0.98468761 0.93514329 0.60111516 0.99950604 1.00000000 0.96243543 1.00000000 1.00000000 1.00000000 0.95351206 1.00000000 1.00000000 0.99758779 0.95234697 0.99973550 
1.00000000 0.98096863 0.96919527 0.87602512 0.99875556 1.00000000 0.99813345 1.00000000 0.67878652 0.99938698 0.94559849 0.98004415 0.91162920 0.96184153 0.96414895 
1.00000000 0.99254817 0.99587481 0.96365992 0.99616344 1.00000000 1.00000000 1.00000000 0.99393802 1.00000000 1.00000000 1.00000000 1.00000000 1.00000000 1.00000000 
1.00000000 1.00000000 1.00000000 1.00000000 0.99606869 1.00000000 0.67878652 0.99393802 0.99988854 0.97729214 0.99978209 0.95588497 1.00000000 0.97128651 0.99934507 
1.00000000 1.00000000 1.00000000 1.00000000 0.99644569 0.95351206 0.99938698 1.00000000 0.97729214 1.00000000 1.00000000 1.00000000 0.95738352 0.95863166 1.00000000 
0.89841783 0.99628877 1.00000000 0.99925284 1.00000000 1.00000000 0.94559849 1.00000000 0.99978209 1.00000000 0.98709054 1.00000000 0.80611164 0.82518622 0.99623948 
0.97990651 0.99864857 0.81801237 0.97142000 0.69841037 1.00000000 0.98004415 1.00000000 0.95588497 1.00000000 1.00000000 0.68247173 1.00000000 0.95857978 0.99277392 
1.00000000 0.90363837 0.85589518 0.90631545 0.66682070 0.99758779 0.91162920 1.00000000 1.00000000 0.95738352 0.80611164 1.00000000 0.77044457 0.77576964 1.00000000 
0.90909756 0.67662605 0.90253851 0.39782772 0.52133524 0.95234697 0.96184153 1.00000000 0.97128651 0.95863166 0.82518622 0.95857978 0.77576964 0.79917614 1.00000000 
0.98772215 0.95718783 1.00000000 0.70688779 0.97958614 0.99973550 0.96414895 1.00000000 0.99934507 1.00000000 0.99623948 0.99277392 1.00000000 1.00000000 0.95698540 
# 15x3 choice variable X[38]
14.48138976 543.91940130 116.90188101 
0.00000000 0.00000000 0.00000000 
1.60543507 2.77257403 0.22568778 
16.25889582 0.56814420 0.59011393 
74.01714834 256.42367235 541.86501822 
637.83206861 737.97402604 181.96219271 
1787.60689344 94.44312014 1589.28862150 
37.79462424 859.57666311 305.57298735 
684.44607465 6191.78838875 1262.66977664 
99.86629475 496.03429207 2883.59593299 
326.62277915 4090.37232571 760.38269389 
3858.07821373 547.65567863 273.94538181 
0.00000000 0.00000000 458.63496810 
0.00000000 0.00000000 66.82559310 
1303.09437032 11528.61932263 3344.08123823 
# 15x3 choice variable Y[38]
0.00000000 0.00000000 0.00000000 
0.00000000 0.00000000 0.00000000 
0.36236120 0.00000000 0.00032472 
0.27949979 0.00000000 0.00000000 
0.00000000 0.00000000 0.00000000 
0.00000000 0.00000000 0.00008345 
0.00000000 0.00000000 0.00000000 
120.55385804 0.00000000 0.00097280 
11.98069008 249.38462246 0.00013039 
0.00000000 0.00000000 0.00000000 
196.46043715 0.00000000 0.00000000 
0.00000000 0.00000000 0.00000000 
0.00000000 0.00000000 0.00000000 
0.00000000 0.00000000 0.00086896 
12641.71464571 239.22357723 0.00000000 
# Day 39
# 15x15 choice variable E[39]
1.00000000 1.00000000 0.99215742 0.97924817 0.97616901 0.85701830 1.00000000 1.00000000 1.00000000 0.68810919 0.93242649 1.00000000 0.61190763 0.94914430 0.99851513 
1.00000000 1.00000000 1.00000000 0.91688115 0.92256296 0.89622086 1.00000000 1.00000000 1.00000000 0.99920976 0.98250438 0.98285802 0.97271673 0.85055030 0.99494408 
0.99215742 1.00000000 1.00000000 0.99996517 0.98151613 0.93802635 0.64464743 0.97782847 0.99983903 0.99857723 0.99505347 0.93314102 0.95618615 0.96512462 1.00000000 
0.97924817 0.91688115 0.99996517 1.00000000 0.99990927 0.99981389 0.94031710 0.95419470 1.00000000 0.73187576 0.99763253 0.75289839 0.79393335 0.27942939 1.00000000 
0.97616901 0.92256296 0.98151613 0.99990927 1.00000000 1.00000000 1.00000000 1.00000000 1.00000000 0.68679555 0.92844484 0.98575030 0.98788407 0.74382241 0.97541120 
0.85701830 0.89622086 0.93802635 0.99981389 1.00000000 1.00000000 0.99944991 1.00000000 0.99845774 0.76843457 0.99939853 1.00000000 0.68924687 0.88431877 1.00000000 
1.00000000 1.00000000 0.64464743 0.94031710 1.00000000 0.99944991 0.99132269 1.00000000 1.00000000 1.00000000 0.97018823 0.94466704 0.95431044 0.83882809 0.95023592 
1.00000000 1.00000000 0.97782847 0.95419470 1.00000000 1.00000000 1.00000000 1.00000000 1.00000000 1.00000000 1.00000000 1.00000000 1.00000000 1.00000000 0.68591305 
1.00000000 1.00000000 0.99983903 1.00000000 1.00000000 0.99845774 1.00000000 1.00000000 1.00000000 1.00000000 0.70506112 0.96498557 0.98702928 0.87229615 0.99128723 
0.68810919 0.99920976 0.99857723 0.73187576 0.68679555 0.76843457 1.00000000 1.00000000 1.00000000 0.98714268 1.00000000 1.00000000 0.98048396 0.97393866 0.99240959 
0.93242649 0.98250438 0.99505347 0.99763253 0.92844484 0.99939853 0.97018823 1.00000000 0.70506112 1.00000000 0.94483798 0.99918405 0.95017298 0.79558146 0.67774559 
1.00000000 0.98285802 0.93314102 0.75289839 0.98575030 1.00000000 0.94466704 1.00000000 0.96498557 1.00000000 0.99918405 0.99874452 1.00000000 0.96149135 0.99835223 
0.61190763 0.97271673 0.95618615 0.79393335 0.98788407 0.68924687 0.95431044 1.00000000 0.98702928 0.98048396 0.95017298 1.00000000 0.82022869 0.98515279 0.99986614 
0.94914430 0.85055030 0.96512462 0.27942939 0.74382241 0.88431877 0.83882809 1.00000000 0.87229615 0.97393866 0.79558146 0.96149135 0.98515279 0.99863707 1.00000000 
0.99851513 0.99494408 1.00000000 1.00000000 0.97541120 1.00000000 0.95023592 0.68591305 0.99128723 0.99240959 0.67774559 0.99835223 0.99986614 1.00000000 0.96533717 
# 15x3 choice variable X[39]
1118.50871296 0.00000000 40.89789994 
0.00000000 0.00000000 0.00000000 
3.18461932 0.22230359 2.68605325 
0.04867830 9.65993948 2.79176504 
138.19581035 1744.98263221 532.77019980 
5585.41176609 0.00000000 113.81750579 
1455.94186137 100.13851443 88.59683104 
106.57703606 209.83987657 8209.30790805 
267.31689466 1402.27569570 453.36149450 
1320.78949428 7093.71674082 303.98020378 
8302.46048589 665.08827070 309.70127840 
1934.97884468 52.44157966 408.30142746 
44.67654539 359.23363310 56.72187717 
28.29520983 0.00000000 0.00000000 
6292.40257408 1837.45834092 430.41620664 
# 15x3 choice variable Y[39]
0.00000000 0.00003483 0.00000000 
0.00000000 0.00000000 0.00000000 
0.02126762 0.33596257 0.00000000 
0.00000000 0.44168836 0.00003483 
0.00000000 0.00000000 0.00000000 
0.00000000 0.00000000 0.00003483 
0.00000000 0.00000000 0.00000000 
392.51410847 0.00000000 0.00090315 
531.63350755 214.73297563 0.00000000 
0.00005950 0.00000000 0.00000000 
0.00000000 0.00000000 0.00004579 
0.00000000 0.00000000 0.00004737 
0.00000000 0.00000000 0.00000000 
0.00000000 0.00000000 0.00000000 
0.00000000 3357.80471288 0.00063146 
# Day 40
# 15x15 choice variable E[40]
1.00000000 0.99996517 0.99212096 0.89695434 0.61822437 0.91463852 1.00000000 1.00000000 1.00000000 0.99991943 0.85159730 0.99366356 0.98325693 0.99771691 0.99538113 
0.99996517 1.00000000 1.00000000 0.95063883 0.92927526 0.84896621 0.97760749 1.00000000 1.00000000 0.99975418 1.00000000 0.99309541 0.88929324 0.93175640 0.98881597 
0.99212096 1.00000000 1.00000000 0.99996517 0.66082420 0.94373256 0.93146330 0.96263718 0.99974585 0.99657166 1.00000000 0.98748270 0.92403165 0.93593022 1.00000000 
0.89695434 0.95063883 0.99996517 1.00000000 0.99992863 0.98922592 0.91191194 0.95272128 0.72402999 0.99996517 0.99957986 0.91962995 0.88734921 0.04540939 1.00000000 
0.61822437 0.92927526 0.66082420 0.99992863 1.00000000 1.00000000 0.99445301 1.00000000 0.69292433 0.99535162 0.99828400 1.00000000 0.95385880 0.65514393 0.97342420 
0.91463852 0.84896621 0.94373256 0.98922592 1.00000000 0.72216336 0.93043469 0.99776553 0.99992275 0.95999951 0.99977809 1.00000000 0.68211177 0.98157089 0.99979262 
1.00000000 0.97760749 0.93146330 0.91191194 0.99445301 0.93043469 1.00000000 1.00000000 1.00000000 0.99525076 0.99381476 0.90912749 0.66552395 0.96072879 0.98824042 
1.00000000 1.00000000 0.96263718 0.95272128 1.00000000 0.99776553 1.00000000 0.99171709 1.00000000 1.00000000 0.69655272 0.96658894 1.00000000 0.72318933 0.63785083 
1.00000000 1.00000000 0.99974585 0.72402999 0.69292433 0.99992275 1.00000000 1.00000000 1.00000000 1.00000000 0.98408276 0.99729853 0.99533113 0.97109673 0.98981195 
0.99991943 0.99975418 0.99657166 0.99996517 0.99535162 0.95999951 0.99525076 1.00000000 1.00000000 0.98577598 0.99980159 1.00000000 0.95408519 0.98078232 0.93545785 
0.85159730 1.00000000 1.00000000 0.99957986 0.99828400 0.99977809 0.99381476 0.69655272 0.98408276 0.99980159 0.97151800 1.00000000 0.93154068 0.84727659 1.00000000 
0.99366356 0.99309541 0.98748270 0.91962995 1.00000000 1.00000000 0.90912749 0.96658894 0.99729853 1.00000000 1.00000000 0.96771603 1.00000000 0.99421216 1.00000000 
0.98325693 0.88929324 0.92403165 0.88734921 0.95385880 0.68211177 0.66552395 1.00000000 0.99533113 0.95408519 0.93154068 1.00000000 0.90145884 1.00000000 1.00000000 
0.99771691 0.93175640 0.93593022 0.04540939 0.65514393 0.98157089 0.96072879 0.72318933 0.97109673 0.98078232 0.84727659 0.99421216 1.00000000 0.81099225 1.00000000 
0.99538113 0.98881597 1.00000000 1.00000000 0.97342420 0.99979262 0.98824042 0.63785083 0.98981195 0.93545785 1.00000000 1.00000000 1.00000000 1.00000000 0.94992475 
# 15x3 choice variable X[40]
57.56045912 279.79931000 188.04477425 
0.00000000 0.00004731 0.00000000 
3.11702290 0.85615788 0.61199091 
0.59961449 0.88693855 4.59290433 
2532.67887313 143.32875718 526.23258857 
361.30426310 1710.29088671 121.62881271 
838.85548219 6965.28768955 1994.75485279 
1472.07860185 0.00000000 1505.02239009 
870.78424837 18.46759970 3247.95575106 
17.79449853 1520.68109748 1579.21113482 
746.86739953 1136.97237946 106.68099115 
638.78955431 237.68435024 1887.74656792 
115.68280823 0.00000000 3987.30329028 
0.00000000 0.00000000 1928.41451057 
13827.91569556 3489.83553761 1132.39506748 
# 15x3 choice variable Y[40]
0.00000000 0.00000000 0.00000000 
0.00000000 0.00000000 0.00000000 
0.00166250 0.00003983 0.00013383 
0.00000000 0.07996241 0.00000000 
0.00000000 0.00000000 0.00003483 
0.00000000 0.00000000 0.00003483 
0.00000000 0.00000000 0.00000000 
124.30385761 35.01112834 0.00000000 
36.67656068 0.00000000 0.00000000 
229.78090070 0.00000000 0.00093068 
0.00000000 0.00000000 0.00000000 
66.12036641 0.00000000 0.00000000 
0.00000000 0.00000000 0.00001418 
0.00000000 0.00006215 0.00000000 
257.17881256 1396.96706316 0.00094711 
# Day 41
# 15x15 choice variable E[41]
0.99996517 0.99974364 0.97347577 0.95267021 0.99559685 0.96733671 1.00000000 1.00000000 1.00000000 1.00000000 0.92759162 0.89488945 0.96786244 0.95818688 0.68853010 
0.99974364 1.00000000 1.00000000 0.87757590 0.91879238 0.88233548 1.00000000 1.00000000 1.00000000 1.00000000 1.00000000 0.99491056 0.93503878 0.94533215 0.99708014 
0.97347577 1.00000000 1.00000000 0.82097277 0.98997317 0.66835835 0.85395248 0.97734760 0.99996517 0.99873294 1.00000000 0.94565049 0.93845369 0.99166358 1.00000000 
0.95267021 0.87757590 0.82097277 1.00000000 0.82936864 0.97052307 0.95085411 0.67412718 0.99992529 1.00000000 0.99982956 0.92940722 0.84568111 0.00000000 1.00000000 
0.99559685 0.91879238 0.98997317 0.82936864 1.00000000 1.00000000 1.00000000 0.98739372 0.99957423 0.99721634 0.69768209 0.99935930 0.91604669 0.45626292 0.99511328 
0.96733671 0.88233548 0.66835835 0.97052307 1.00000000 1.00000000 1.00000000 0.99993214 1.00000000 0.95239267 0.68846074 0.99436481 0.98101512 0.88525331 0.99988245 
1.00000000 1.00000000 0.85395248 0.95085411 1.00000000 1.00000000 1.00000000 1.00000000 1.00000000 0.99961497 0.99658223 0.66914919 0.98192696 0.96673652 0.98976179 
1.00000000 1.00000000 0.97734760 0.67412718 0.98739372 0.99993214 1.00000000 1.00000000 1.00000000 0.99419484 1.00000000 1.00000000 1.00000000 0.97370796 0.99663095 
1.00000000 1.00000000 0.99996517 0.99992529 0.99957423 1.00000000 1.00000000 1.00000000 0.99895475 0.68537601 0.99058432 0.91861930 1.00000000 0.90020934 1.00000000 
1.00000000 1.00000000 0.99873294 1.00000000 0.99721634 0.95239267 0.99961497 0.99419484 0.68537601 0.95727169 1.00000000 0.98419190 0.68938947 0.96740512 0.96890368 
0.92759162 1.00000000 1.00000000 0.99982956 0.69768209 0.68846074 0.99658223 1.00000000 0.99058432 1.00000000 0.93859653 1.00000000 0.96424646 0.97429552 0.96167700 
0.89488945 0.99491056 0.94565049 0.92940722 0.99935930 0.99436481 0.66914919 1.00000000 0.91861930 0.98419190 1.00000000 1.00000000 1.00000000 0.87800621 0.98805184 
0.96786244 0.93503878 0.93845369 0.84568111 0.91604669 0.98101512 0.98192696 1.00000000 1.00000000 0.68938947 0.96424646 1.00000000 0.61002882 1.00000000 0.98124199 
0.95818688 0.94533215 0.99166358 0.00000000 0.45626292 0.88525331 0.96673652 0.97370796 0.90020934 0.96740512 0.97429552 0.87800621 1.00000000 0.98620705 1.00000000 
0.68853010 0.99708014 1.00000000 1.00000000 0.99511328 0.99988245 0.98976179 0.99663095 1.00000000 0.96890368 0.96167700 0.98805184 0.98124199 1.00000000 0.93534794 
# 15x3 choice variable X[41]
1158.42175612 11.87840736 235.44541234 
0.00000000 0.00000000 0.00000000 
0.02764200 14.49535620 0.54103741 
0.60690966 8.04898100 1.53570415 
302.88688237 675.69167711 769.41815393 
34.88806153 988.62988009 34.45897825 
498.29077557 2148.64695465 116.33133785 
138.61882173 136.48447655 29.76449345 
1027.24957560 334.02466575 67.94515819 
1268.06181189 54.45908332 22.49315031 
193.96671938 173.18073162 677.03899971 
300.05701464 956.66127534 234.45891569 
97.76988839 3795.32594184 0.00000000 
7300.80126222 0.00000000 426.25687707 
656.38831019 3040.06682958 6751.42082963 
# 15x3 choice variable Y[41]
0.00000000 0.00000000 0.00007877 
0.00000000 0.00000000 0.00000000 
1.13545791 0.00022324 0.00000000 
0.00000000 0.42083346 0.00003483 
0.00000000 0.00000000 0.00028886 
0.00000000 0.00000000 0.00000000 
0.00000000 0.00000000 0.00000000 
0.00000000 0.00000000 0.00006740 
60.18293033 441.90959854 0.00063277 
0.00000000 0.00000000 0.00000000 
0.00000000 0.00000000 0.00075814 
728.60453641 0.00000000 0.00000000 
0.00000000 0.00000000 0.00000000 
0.00000000 0.00000000 0.00000000 
62.80833585 623.04743767 0.00000000 
# Day 42
# 15x15 choice variable E[42]
1.00000000 1.00000000 0.98928049 0.98818490 0.97601097 0.97027972 1.00000000 1.00000000 0.99994284 1.00000000 0.83063526 0.99028736 0.97061895 0.99169137 0.98975090 
1.00000000 1.00000000 0.99996517 0.98151243 0.98975208 0.95476154 0.99323084 1.00000000 0.99991935 1.00000000 1.00000000 0.99361842 0.78384111 0.95019849 0.99449084 
0.98928049 0.99996517 1.00000000 1.00000000 0.97980580 0.94208270 0.95465134 0.99458985 1.00000000 1.00000000 1.00000000 0.92852135 0.92558125 0.98362948 1.00000000 
0.98818490 0.98151243 1.00000000 1.00000000 0.99996517 0.99900321 0.96100812 0.97673732 0.99988641 1.00000000 1.00000000 0.94656316 0.82732596 0.00000000 0.68941825 
0.97601097 0.98975208 0.97980580 0.99996517 1.00000000 1.00000000 1.00000000 0.70801977 0.98400100 0.98907457 0.99424769 1.00000000 0.99656179 0.61684049 0.92996712 
0.97027972 0.95476154 0.94208270 0.99900321 1.00000000 1.00000000 1.00000000 1.00000000 1.00000000 0.96937872 0.99921149 0.91627803 1.00000000 0.99523766 0.99107968 
1.00000000 0.99323084 0.95465134 0.96100812 1.00000000 1.00000000 1.00000000 1.00000000 0.99963029 1.00000000 0.89669118 0.94888456 1.00000000 0.95401070 0.99687453 
1.00000000 1.00000000 0.99458985 0.97673732 0.70801977 1.00000000 1.00000000 1.00000000 1.00000000 1.00000000 1.00000000 1.00000000 1.00000000 1.00000000 1.00000000 
0.99994284 0.99991935 1.00000000 0.99988641 0.98400100 1.00000000 0.99963029 1.00000000 0.99797787 0.98799572 0.99963620 0.78402489 1.00000000 0.98269306 1.00000000 
1.00000000 1.00000000 1.00000000 1.00000000 0.98907457 0.96937872 1.00000000 1.00000000 0.98799572 0.97215970 0.70866143 0.99710804 0.97681568 0.99435789 1.00000000 
0.83063526 1.00000000 1.00000000 1.00000000 0.99424769 0.99921149 0.89669118 1.00000000 0.99963620 0.70866143 0.98375011 1.00000000 0.64852339 0.94144490 0.99476889 
0.99028736 0.99361842 0.92852135 0.94656316 1.00000000 0.91627803 0.94888456 1.00000000 0.78402489 0.99710804 1.00000000 0.97001386 0.97287870 0.87891559 0.98781453 
0.97061895 0.78384111 0.92558125 0.82732596 0.99656179 1.00000000 1.00000000 1.00000000 1.00000000 0.97681568 0.64852339 0.97287870 0.78650878 0.99987212 1.00000000 
0.99169137 0.95019849 0.98362948 0.00000000 0.61684049 0.99523766 0.95401070 1.00000000 0.98269306 0.99435789 0.94144490 0.87891559 0.99987212 0.91235712 1.00000000 
0.98975090 0.99449084 1.00000000 0.68941825 0.92996712 0.99107968 0.99687453 1.00000000 1.00000000 1.00000000 0.99476889 0.98781453 1.00000000 1.00000000 0.93310002 
# 15x3 choice variable X[42]
49.42009876 371.67641739 333.90920589 
0.00000000 0.00000000 0.00000000 
0.02231423 1.03020633 0.60741193 
0.00603013 1.79095210 0.19450213 
125.89584744 102.11193836 51.32677861 
125.47057298 1042.10711411 1748.15246450 
68.78619761 961.04812134 606.54314713 
356.61129586 431.63235447 882.20210537 
493.53138893 112.57834575 834.86960820 
92.95535962 1805.24623435 5821.95999911 
68.68853098 1516.86593161 20630.42298043 
843.75619368 2242.39568652 103.44787392 
0.00000000 0.00000000 95.62989527 
0.00000000 0.00000000 0.00000000 
1334.34328830 3861.12260579 209.68315632 
# 15x3 choice variable Y[42]
0.00000000 0.00003483 0.00000000 
0.00000000 0.00000000 0.00000000 
0.04037673 0.00000000 0.00000000 
0.14809032 2.14075452 0.00000000 
0.00000000 0.00000000 0.00000000 
0.00000000 0.00000000 0.00089611 
679.59712735 317.01976381 0.00000000 
215.85266113 4.05633346 0.00000000 
0.00000000 3068.81774505 0.00049551 
182.55790136 31.19106758 0.00000000 
139.07542819 33.81127993 0.00000000 
0.00000000 115.54104251 0.00003483 
0.00000000 0.00000000 0.00060178 
0.00000000 0.00000000 0.00000000 
470.07151879 20.84144602 0.00027210 
# Day 43
# 15x15 choice variable E[43]
1.00000000 0.99993837 0.93946321 0.88566590 0.88443105 0.98578162 1.00000000 1.00000000 1.00000000 1.00000000 0.90689696 0.99300359 0.98494883 0.67508264 0.94744977 
0.99993837 1.00000000 1.00000000 0.95992375 0.89296384 0.90139983 1.00000000 1.00000000 0.99573697 1.00000000 1.00000000 0.98612234 0.93396334 0.95184417 0.99549981 
0.93946321 1.00000000 1.00000000 1.00000000 0.95755659 0.95444412 0.66478875 0.98643809 1.00000000 0.99879927 0.99971806 0.94797801 0.67423543 0.76972616 1.00000000 
0.88566590 0.95992375 1.00000000 1.00000000 0.99991577 0.99105852 0.98585274 0.96439327 0.99996517 1.00000000 0.99916548 0.95212326 0.91691444 0.00000000 1.00000000 
0.88443105 0.89296384 0.95755659 0.99991577 1.00000000 1.00000000 0.99252869 1.00000000 0.99962711 0.99921401 1.00000000 1.00000000 0.95818308 0.84768981 0.99445746 
0.98578162 0.90139983 0.95444412 0.99105852 1.00000000 1.00000000 1.00000000 1.00000000 0.99794842 0.95864968 1.00000000 0.99970184 0.99706535 0.92956043 1.00000000 
1.00000000 1.00000000 0.66478875 0.98585274 0.99252869 1.00000000 0.79611629 1.00000000 1.00000000 0.72318911 1.00000000 0.56200674 0.98212673 0.90669922 0.99716063 
1.00000000 1.00000000 0.98643809 0.96439327 1.00000000 1.00000000 1.00000000 0.99553531 1.00000000 1.00000000 1.00000000 1.00000000 1.00000000 1.00000000 1.00000000 
1.00000000 0.99573697 1.00000000 0.99996517 0.99962711 0.99794842 1.00000000 1.00000000 1.00000000 1.00000000 0.99974603 0.94658975 1.00000000 0.85594307 0.98935452 
1.00000000 1.00000000 0.99879927 1.00000000 0.99921401 0.95864968 0.72318911 1.00000000 1.00000000 0.98884778 1.00000000 0.99955182 1.00000000 0.95514031 0.99385795 
0.90689696 1.00000000 0.99971806 0.99916548 1.00000000 1.00000000 1.00000000 1.00000000 0.99974603 1.00000000 0.96911577 1.00000000 0.90081786 0.96211877 0.98420941 
0.99300359 0.98612234 0.94797801 0.95212326 1.00000000 0.99970184 0.56200674 1.00000000 0.94658975 0.99955182 1.00000000 1.00000000 0.99294342 0.93276655 1.00000000 
0.98494883 0.93396334 0.67423543 0.91691444 0.95818308 0.99706535 0.98212673 1.00000000 1.00000000 1.00000000 0.90081786 0.99294342 0.59682643 1.00000000 0.97321911 
0.67508264 0.95184417 0.76972616 0.00000000 0.84768981 0.92956043 0.90669922 1.00000000 0.85594307 0.95514031 0.96211877 0.93276655 1.00000000 0.86688368 1.00000000 
0.94744977 0.99549981 1.00000000 1.00000000 0.99445746 1.00000000 0.99716063 1.00000000 0.98935452 0.99385795 0.98420941 1.00000000 0.97321911 1.00000000 0.97187848 
# 15x3 choice variable X[43]
2216.51793912 77.93671026 157.10580685 
0.00000000 0.00000000 0.00000000 
0.27078847 0.05995437 0.02685202 
2.57929814 1.90672972 0.34768825 
290.14077759 342.93628905 1224.97982160 
232.67723472 118.13490926 28.08945167 
1815.31990150 238.25757636 333.10597859 
3670.60085765 731.15501259 105.01846869 
7747.43139521 3891.12739046 4095.51079372 
1763.23784895 631.03383550 994.19174358 
4021.40254431 2111.74677159 1501.42265172 
0.00000000 389.95849217 1629.27860010 
1036.83278453 0.00000000 908.69571232 
0.00000000 445.93795787 0.00000000 
519.25068555 3346.98983819 2134.25494320 
# 15x3 choice variable Y[43]
0.00000000 0.00000000 0.00003679 
0.00000000 0.00000000 0.00000000 
0.00657635 0.00003397 0.00000000 
0.43594458 0.98819352 0.00000000 
0.00000000 0.00000000 0.00000000 
0.00000000 0.00000000 0.00018316 
0.00000000 0.00000000 0.00095212 
0.00000000 27.17660019 0.00000000 
23.66978200 17.03964032 0.00011186 
0.00000000 0.00000000 0.00006051 
0.00000000 36.50464201 0.00000000 
0.00000000 0.00000000 0.00000000 
0.00000000 0.00000000 0.00005890 
0.00000000 0.00000000 0.00000000 
254.81760324 277.46572433 0.00008830 
# Day 44
# 15x15 choice variable E[44]
1.00000000 0.99981792 0.99726804 0.63866608 0.88655062 0.79902891 0.71584484 1.00000000 1.00000000 0.99996517 0.96121955 0.96829114 0.99852236 0.68531816 0.99086904 
0.99981792 1.00000000 1.00000000 0.98141180 0.95204651 0.99490434 1.00000000 1.00000000 0.99970102 0.99973470 0.99059255 0.95471088 0.84822894 0.94231537 0.98154825 
0.99726804 1.00000000 1.00000000 0.99996517 0.97144108 0.92356497 0.95291254 0.99999556 0.71362355 0.99962393 0.99371292 0.90202393 0.97399447 0.93793062 0.99995976 
0.63866608 0.98141180 0.99996517 1.00000000 1.00000000 0.99824906 0.98959884 0.97056937 1.00000000 1.00000000 0.69483787 0.96086319 0.82526578 0.45210331 0.99976084 
0.88655062 0.95204651 0.97144108 1.00000000 1.00000000 1.00000000 0.68996826 1.00000000 0.99380534 0.68448616 1.00000000 0.96287346 0.97967988 0.94745555 0.98966718 
0.79902891 0.99490434 0.92356497 0.99824906 1.00000000 0.74937374 1.00000000 0.99607247 0.99602810 0.86811558 0.99985405 0.99796472 1.00000000 0.89875441 0.99912441 
0.71584484 1.00000000 0.95291254 0.98959884 0.68996826 1.00000000 1.00000000 1.00000000 0.99841334 1.00000000 0.97424097 0.93831501 1.00000000 0.89641666 1.00000000 
1.00000000 1.00000000 0.99999556 0.97056937 1.00000000 0.99607247 1.00000000 1.00000000 1.00000000 1.00000000 1.00000000 0.98219559 1.00000000 1.00000000 1.00000000 
1.00000000 0.99970102 0.71362355 1.00000000 0.99380534 0.99602810 0.99841334 1.00000000 0.66715153 0.99510945 0.99420665 0.95180433 1.00000000 0.95941997 0.98936932 
0.99996517 0.99973470 0.99962393 1.00000000 0.68448616 0.86811558 1.00000000 1.00000000 0.99510945 0.90550392 1.00000000 0.99967246 0.99266062 0.97504281 0.95390246 
0.96121955 0.99059255 0.99371292 0.69483787 1.00000000 0.99985405 0.97424097 1.00000000 0.99420665 1.00000000 0.97995202 1.00000000 0.96698851 0.97090765 0.97883299 
0.96829114 0.95471088 0.90202393 0.96086319 0.96287346 0.99796472 0.93831501 0.98219559 0.95180433 0.99967246 1.00000000 0.96897354 0.59951660 0.97070713 1.00000000 
0.99852236 0.84822894 0.97399447 0.82526578 0.97967988 1.00000000 1.00000000 1.00000000 1.00000000 0.99266062 0.96698851 0.59951660 0.89252988 0.99919292 1.00000000 
0.68531816 0.94231537 0.93793062 0.45210331 0.94745555 0.89875441 0.89641666 1.00000000 0.95941997 0.97504281 0.97090765 0.97070713 0.99919292 0.99465965 0.80163459 
0.99086904 0.98154825 0.99995976 0.99976084 0.98966718 0.99912441 1.00000000 1.00000000 0.98936932 0.95390246 0.97883299 1.00000000 1.00000000 0.80163459 0.68188155 
# 15x3 choice variable X[44]
0.00000000 104.93442445 52.57171311 
0.00000000 0.00000000 0.00000000 
0.71725208 1.02875262 0.20487277 
2.78148464 2.47027031 1.28015309 
280.17378088 91.23489204 76.72493911 
92.81504704 20.78215933 332.76943183 
1333.77583397 13952.13591077 1022.72833817 
1612.57143828 85.87810243 5095.96011862 
897.76375992 1292.09602091 399.06844266 
7871.63003885 3769.62816873 1805.23396995 
137.66456843 2367.16092973 2226.30812498 
1640.66954453 447.91664609 114.37131182 
881.43407206 427.61170052 2948.60991183 
0.00000000 0.00000000 0.00000000 
2841.86370659 2453.81679133 4526.07034350 
# 15x3 choice variable Y[44]
0.00000000 0.00000000 0.00003483 
0.00000000 0.00000000 0.00000000 
0.05699930 0.35032253 0.00072776 
0.08489236 0.36500796 0.00000000 
0.00000000 0.00000000 0.00000000 
0.00000000 0.00000000 0.00017256 
0.00000000 0.00000000 0.00000000 
0.00000000 0.00000000 0.00000000 
674.67296526 0.00000000 0.00005419 
0.00000000 0.00000000 0.00000000 
0.00000000 0.00000000 0.00000000 
0.00000000 0.00000000 0.00000000 
0.00000000 0.00000000 0.00007032 
0.00000000 0.00000000 0.00000000 
37.98112992 476.28804578 0.00000000 
# Day 45
# 15x15 choice variable E[45]
1.00000000 0.99990351 0.97757067 0.74842720 0.59269160 0.92650358 0.99865039 1.00000000 0.99806393 0.99775154 0.99416799 0.99215496 0.98541733 0.91799896 1.00000000 
0.99990351 1.00000000 1.00000000 0.93884106 0.97199913 0.98031849 0.99990240 1.00000000 0.98829228 1.00000000 1.00000000 0.99859072 0.57798330 0.93206657 0.99182407 
0.97757067 1.00000000 1.00000000 0.99996517 0.99569466 0.91993214 0.62703424 0.96974767 1.00000000 0.99990510 0.69597708 0.94020941 0.96836229 0.88777546 1.00000000 
0.74842720 0.93884106 0.99996517 1.00000000 1.00000000 0.98489045 0.98519230 0.89764551 0.99986846 1.00000000 0.69418259 0.98309480 0.77349439 0.00000000 0.68346259 
0.59269160 0.97199913 0.99569466 1.00000000 1.00000000 1.00000000 0.98117312 0.97920641 0.99901114 0.98553089 0.99973233 1.00000000 0.99562584 0.70036813 0.91690735 
0.92650358 0.98031849 0.91993214 0.98489045 1.00000000 1.00000000 1.00000000 0.99934432 0.98828089 0.97241928 1.00000000 1.00000000 0.97734669 0.95115153 0.99847396 
0.99865039 0.99990240 0.62703424 0.98519230 0.98117312 1.00000000 1.00000000 1.00000000 1.00000000 0.99672024 0.94796782 0.91373215 0.99699013 0.98375709 0.97293592 
1.00000000 1.00000000 0.96974767 0.89764551 0.97920641 0.99934432 1.00000000 1.00000000 1.00000000 1.00000000 1.00000000 0.99887624 1.00000000 0.98337063 1.00000000 
0.99806393 0.98829228 1.00000000 0.99986846 0.99901114 0.98828089 1.00000000 1.00000000 0.99975395 0.98228891 0.99687670 0.90583257 0.99422086 0.94065980 1.00000000 
0.99775154 1.00000000 0.99990510 1.00000000 0.98553089 0.97241928 0.99672024 1.00000000 0.98228891 1.00000000 1.00000000 0.68274273 0.99100233 0.99220709 0.94249853 
0.99416799 1.00000000 0.69597708 0.69418259 0.99973233 1.00000000 0.94796782 1.00000000 0.99687670 1.00000000 0.99460374 1.00000000 0.97502711 0.94579356 0.93521702 
0.99215496 0.99859072 0.94020941 0.98309480 1.00000000 1.00000000 0.91373215 0.99887624 0.90583257 0.68274273 1.00000000 0.88137535 0.99949263 0.66363976 0.99563914 
0.98541733 0.57798330 0.96836229 0.77349439 0.99562584 0.97734669 0.99699013 1.00000000 0.99422086 0.99100233 0.97502711 0.99949263 0.83585354 0.98869228 1.00000000 
0.91799896 0.93206657 0.88777546 0.00000000 0.70036813 0.95115153 0.98375709 0.98337063 0.94065980 0.99220709 0.94579356 0.66363976 0.98869228 0.88265204 1.00000000 
1.00000000 0.99182407 1.00000000 0.68346259 0.91690735 0.99847396 0.97293592 1.00000000 1.00000000 0.94249853 0.93521702 0.99563914 1.00000000 1.00000000 0.99946008 
# 15x3 choice variable X[45]
107.70642785 15.16172783 181.52615862 
0.00000000 0.00000000 0.00000000 
8.30362877 0.90235187 3.25951574 
34.36738864 1.36800957 0.23202010 
114.66076055 24.67652347 337.60121669 
138.75848832 223.68673115 523.74794820 
98.48351145 854.51614487 647.80802428 
1298.57202913 940.21430292 659.41995375 
796.77496254 112.67237765 592.48715427 
1116.24926428 628.96283255 219.27195570 
5770.83827468 151.87654387 444.69293948 
1141.17571928 286.44293914 3801.34627377 
3043.73761600 0.00000000 0.00000000 
0.00000000 0.00000000 0.00000000 
2089.87040594 2937.70778222 2746.49177802 
# 15x3 choice variable Y[45]
0.00003483 0.00000000 0.00000000 
0.00000000 0.00000000 0.00000000 
0.18046359 0.28728489 0.00000843 
0.03389185 0.09206400 0.00000000 
0.00000000 0.00000000 0.00092734 
0.00000000 0.00000000 0.00003483 
0.00000000 0.00000000 0.00000000 
5.53610066 290.84887448 0.00078801 
635.34916315 256.77378592 0.00000000 
99.45292178 0.00000000 0.00064903 
119.60651747 1.55984921 0.00000000 
0.00000000 0.00000000 0.00000000 
0.00000000 0.00000000 0.00006361 
0.00000000 0.00000000 0.00003483 
0.00000000 1552.31830619 0.00090930 
# Day 46
# 15x15 choice variable E[46]
1.00000000 1.00000000 0.66603093 0.95835797 0.99630243 0.87961938 1.00000000 1.00000000 1.00000000 1.00000000 0.98833761 0.96697344 0.99668325 0.59082275 0.95616854 
1.00000000 1.00000000 0.76584529 0.98799640 0.92944591 0.91088944 0.99944091 1.00000000 0.99996517 1.00000000 0.99979551 0.99231607 0.83774760 0.93644042 0.68751328 
0.66603093 0.76584529 1.00000000 1.00000000 0.99221375 0.93033640 0.95807681 1.00000000 0.99863680 1.00000000 0.68616268 0.85946039 0.92675768 0.95878728 1.00000000 
0.95835797 0.98799640 1.00000000 1.00000000 1.00000000 0.99935804 0.94123208 0.84970495 1.00000000 0.99996517 0.99988047 0.98390303 0.90002906 0.52007789 0.71586032 
0.99630243 0.92944591 0.99221375 1.00000000 1.00000000 1.00000000 0.98531843 1.00000000 0.99886560 0.99983983 0.98832557 0.99774737 0.95337592 0.72712359 0.96197257 
0.87961938 0.91088944 0.93033640 0.99935804 1.00000000 1.00000000 1.00000000 1.00000000 0.99764590 0.96125325 0.95607543 1.00000000 0.68779637 0.95801927 1.00000000 
1.00000000 0.99944091 0.95807681 0.94123208 0.98531843 1.00000000 0.99970602 1.00000000 1.00000000 0.99749709 0.96324783 0.68707226 0.68421801 0.91599632 0.96549016 
1.00000000 1.00000000 1.00000000 0.84970495 1.00000000 1.00000000 1.00000000 1.00000000 0.69039615 0.98582742 1.00000000 0.99344285 1.00000000 1.00000000 0.97755413 
1.00000000 0.99996517 0.99863680 1.00000000 0.99886560 0.99764590 1.00000000 0.69039615 1.00000000 0.99987060 0.99977182 0.87699467 1.00000000 0.97799862 0.99942750 
1.00000000 1.00000000 1.00000000 0.99996517 0.99983983 0.96125325 0.99749709 0.98582742 0.99987060 0.99797331 1.00000000 0.99134619 0.97234129 0.95523977 0.98873233 
0.98833761 0.99979551 0.68616268 0.99988047 0.98832557 0.95607543 0.96324783 1.00000000 0.99977182 1.00000000 0.64755692 0.99602161 0.99467289 0.71896787 0.94336477 
0.96697344 0.99231607 0.85946039 0.98390303 0.99774737 1.00000000 0.68707226 0.99344285 0.87699467 0.99134619 0.99602161 0.98933925 0.97524942 0.51990716 0.99945695 
0.99668325 0.83774760 0.92675768 0.90002906 0.95337592 0.68779637 0.68421801 1.00000000 1.00000000 0.97234129 0.99467289 0.97524942 0.57697137 1.00000000 1.00000000 
0.59082275 0.93644042 0.95878728 0.52007789 0.72712359 0.95801927 0.91599632 1.00000000 0.97799862 0.95523977 0.71896787 0.51990716 1.00000000 1.00000000 1.00000000 
0.95616854 0.68751328 1.00000000 0.71586032 0.96197257 1.00000000 0.96549016 0.97755413 0.99942750 0.98873233 0.94336477 0.99945695 1.00000000 1.00000000 0.95140950 
# 15x3 choice variable X[46]
565.60499234 35.50691914 333.69114657 
0.00000000 0.00003483 0.00000000 
0.36973863 0.06969876 0.36544068 
8.71661523 0.58855894 0.84783719 
361.15213816 14.33296534 105.04435483 
14.93359872 1136.07556040 215.37603200 
1783.81209785 3127.94958232 353.26624019 
630.07806933 2848.74092828 403.81266764 
2323.48952119 21884.67546601 28.12053155 
805.15991576 11790.42104261 450.95692905 
112.71961414 1878.86431948 1950.30312019 
164.16825151 192.99753868 1963.79827714 
1485.72089504 426.70339016 29.34287775 
317.01007842 0.00000000 0.00000000 
1151.94032313 2324.39787536 225.85330531 
# 15x3 choice variable Y[46]
0.00000000 0.00000000 0.00000000 
0.00000000 0.00003483 0.00000000 
0.37184393 0.00088549 0.00003992 
0.06290744 2.21941164 0.00000000 
0.00000000 0.00000000 0.00005134 
0.00000000 0.00000000 0.00000000 
0.00000000 0.00000000 0.00000000 
0.00000000 0.00000000 0.00096049 
749.08111757 0.00000000 0.00009655 
0.00000000 24.90806413 0.00006920 
11.54347649 0.00000000 0.00000000 
0.00000000 0.00000000 0.00000000 
0.00000000 0.00000000 0.00005336 
0.00000000 0.00000000 0.00000000 
883.53694171 395.52034320 0.00012584 
# Day 47
# 15x15 choice variable E[47]
1.00000000 1.00000000 0.96617953 0.98670765 0.95325685 0.91524586 1.00000000 1.00000000 1.00000000 1.00000000 0.94580886 0.97021977 0.99116100 1.00000000 0.68072904 
1.00000000 1.00000000 1.00000000 0.97154012 0.97973306 0.97737143 0.98135868 0.70671925 0.98420416 1.00000000 1.00000000 0.97909457 0.88166808 0.81216053 0.99687558 
0.96617953 1.00000000 0.99996517 1.00000000 0.93224541 0.92617810 0.95083592 0.99444562 1.00000000 0.80679949 0.99980197 0.98771358 0.97659057 0.87390544 1.00000000 
0.98670765 0.97154012 1.00000000 1.00000000 1.00000000 0.99851290 0.64644532 0.97905861 1.00000000 0.99972599 0.99689717 0.93445407 0.83915423 0.10207118 1.00000000 
0.95325685 0.97973306 0.93224541 1.00000000 1.00000000 0.99302891 0.99460314 1.00000000 1.00000000 0.99863503 1.00000000 1.00000000 0.99512577 0.39998674 0.95563333 
0.91524586 0.97737143 0.92617810 0.99851290 0.99302891 0.99996517 1.00000000 0.99810924 0.99967898 0.96067963 0.99366658 0.98447636 1.00000000 0.88413437 0.94460431 
1.00000000 0.98135868 0.95083592 0.64644532 0.99460314 1.00000000 0.99963636 1.00000000 1.00000000 0.97734831 0.95964371 0.87014068 0.99212825 0.83599676 0.98276071 
1.00000000 0.70671925 0.99444562 0.97905861 1.00000000 0.99810924 1.00000000 1.00000000 1.00000000 0.98118124 1.00000000 0.99167310 1.00000000 0.99263110 0.66470970 
1.00000000 0.98420416 1.00000000 1.00000000 1.00000000 0.99967898 1.00000000 1.00000000 0.99635636 1.00000000 0.95907563 0.96605320 0.99832230 0.90208876 0.99633259 
1.00000000 1.00000000 0.80679949 0.99972599 0.99863503 0.96067963 0.97734831 0.98118124 1.00000000 0.95421956 0.98385563 0.99952970 0.99851879 0.81346908 1.00000000 
0.94580886 1.00000000 0.99980197 0.99689717 1.00000000 0.99366658 0.95964371 1.00000000 0.95907563 0.98385563 0.97174453 0.99746380 0.96512449 0.88734246 1.00000000 
0.97021977 0.97909457 0.98771358 0.93445407 1.00000000 0.98447636 0.87014068 0.99167310 0.96605320 0.99952970 0.99746380 0.95924750 0.97708276 0.96134912 1.00000000 
0.99116100 0.88166808 0.97659057 0.83915423 0.99512577 1.00000000 0.99212825 1.00000000 0.99832230 0.99851879 0.96512449 0.97708276 0.86036350 1.00000000 1.00000000 
1.00000000 0.81216053 0.87390544 0.10207118 0.39998674 0.88413437 0.83599676 0.99263110 0.90208876 0.81346908 0.88734246 0.96134912 1.00000000 1.00000000 1.00000000 
0.68072904 0.99687558 1.00000000 1.00000000 0.95563333 0.94460431 0.98276071 0.66470970 0.99633259 1.00000000 1.00000000 1.00000000 1.00000000 1.00000000 0.97709961 
# 15x3 choice variable X[47]
194.27867174 20.70240229 261.13806458 
0.00000000 0.00000000 0.00000000 
0.60379872 4.94126283 0.28964751 
2.29861522 0.08463148 1.55362364 
2354.73963768 2108.47027129 117.60097548 
49.19797068 187.52668213 182.81066137 
8260.37641271 525.75220395 479.20706034 
1480.12842556 431.09725415 2240.45047737 
573.62341118 3089.83904273 1510.56551367 
579.08879080 1215.83889164 1067.75425806 
22.58321071 11518.42417413 954.68971084 
599.88667056 1100.93994124 3693.35258469 
127.36432382 1487.75260334 1048.36341107 
554.78703405 937.14384712 422.65304682 
5807.71704533 157.36341794 915.36262250 
# 15x3 choice variable Y[47]
0.00003483 0.00000000 0.00016377 
0.00000000 0.00000000 0.00003483 
0.00407611 0.08202137 0.00000000 
0.37566961 0.54211199 0.00000000 
0.00000000 0.00000000 0.00000000 
0.00000000 0.00000000 0.00008422 
195.10229783 0.00000000 0.00000000 
13.51138954 0.00000000 0.00051673 
20.60111571 16.67680546 0.00095840 
49.57781370 0.00000000 0.00000000 
0.00000000 0.00000000 0.00012795 
0.00000000 0.00000000 0.00005141 
0.00000000 0.00000000 0.00000166 
0.00000000 0.00000000 0.00000304 
477.96658112 124.12205611 0.00076683 
# Day 48
# 15x15 choice variable E[48]
1.00000000 0.99989228 0.98814503 0.97477919 0.98428733 0.98775465 1.00000000 1.00000000 1.00000000 1.00000000 0.94769455 0.88285978 0.98445963 0.99067657 0.98072401 
0.99989228 1.00000000 1.00000000 0.95271459 0.98103728 0.99132876 0.98946732 1.00000000 0.99958448 1.00000000 1.00000000 0.97133894 0.96589115 0.92354750 0.96830216 
0.98814503 1.00000000 1.00000000 0.99996517 0.90837242 0.93321028 0.93029831 0.99735929 0.83087168 0.99980261 0.99093795 0.90149168 0.98674227 0.80671876 1.00000000 
0.97477919 0.95271459 0.99996517 1.00000000 0.99994936 1.00000000 0.92592833 0.99395888 0.89609611 1.00000000 1.00000000 0.95098323 0.95607548 0.33202154 0.99989813 
0.98428733 0.98103728 0.90837242 0.99994936 1.00000000 1.00000000 0.99886057 0.98100651 1.00000000 0.99144923 0.99894301 1.00000000 0.95933935 0.74486735 0.92297174 
0.98775465 0.99132876 0.93321028 1.00000000 1.00000000 0.99996517 1.00000000 1.00000000 0.99805264 0.65778265 0.98030462 1.00000000 0.98237624 0.83545686 1.00000000 
1.00000000 0.98946732 0.93029831 0.92592833 0.99886057 1.00000000 1.00000000 1.00000000 1.00000000 0.99904475 0.88695251 0.65238603 1.00000000 0.74468041 0.96406217 
1.00000000 1.00000000 0.99735929 0.99395888 0.98100651 1.00000000 1.00000000 1.00000000 1.00000000 1.00000000 0.99949346 0.97763312 1.00000000 1.00000000 0.98970012 
1.00000000 0.99958448 0.83087168 0.89609611 1.00000000 0.99805264 1.00000000 1.00000000 0.99938945 1.00000000 1.00000000 0.86260175 1.00000000 0.91397535 0.98827718 
1.00000000 1.00000000 0.99980261 1.00000000 0.99144923 0.65778265 0.99904475 1.00000000 1.00000000 0.99229262 1.00000000 0.99022137 0.99328092 0.87691240 0.67784792 
0.94769455 1.00000000 0.99093795 1.00000000 0.99894301 0.98030462 0.88695251 0.99949346 1.00000000 1.00000000 0.89974686 1.00000000 0.37702291 0.92043568 0.91467053 
0.88285978 0.97133894 0.90149168 0.95098323 1.00000000 1.00000000 0.65238603 0.97763312 0.86260175 0.99022137 1.00000000 0.96942328 0.97464811 0.89310370 0.96727414 
0.98445963 0.96589115 0.98674227 0.95607548 0.95933935 0.98237624 1.00000000 1.00000000 1.00000000 0.99328092 0.37702291 0.97464811 0.88569125 1.00000000 1.00000000 
0.99067657 0.92354750 0.80671876 0.33202154 0.74486735 0.83545686 0.74468041 1.00000000 0.91397535 0.87691240 0.92043568 0.89310370 1.00000000 0.94509445 1.00000000 
0.98072401 0.96830216 1.00000000 0.99989813 0.92297174 1.00000000 0.96406217 0.98970012 0.98827718 0.67784792 0.91467053 0.96727414 1.00000000 1.00000000 0.99597634 
# 15x3 choice variable X[48]
289.27933884 100.21625892 160.73528489 
0.00000000 0.00000000 0.00000000 
0.09870230 0.14219469 0.15056967 
0.18509944 1.08504864 1.86011339 
884.64413410 181.40832401 2773.99624104 
4939.95821023 0.00000000 49.08261753 
989.21671599 3185.69132788 232.71260286 
2563.95993653 56.70037184 1152.90024111 
1576.15296021 1874.95354003 586.43355084 
4830.04879335 208.04530335 63.03643781 
647.63050488 182.73479073 2949.34193396 
16.33659058 2439.15590676 13669.72134887 
130.77117262 0.00000000 197.20216566 
0.00000000 0.00000000 0.00000000 
3153.87602397 4832.04306602 5428.63555702 
# 15x3 choice variable Y[48]
0.00000000 0.00000000 0.00000000 
0.00000000 0.00000000 0.00003483 
0.43803854 0.22039799 0.00085847 
0.29510642 0.66674861 0.00000000 
0.00000000 0.00000000 0.00000000 
0.00000000 0.00000000 0.00063656 
0.00000000 368.35056780 0.00000000 
167.51716099 0.00000000 0.00086193 
5.27156461 0.22389611 0.00083749 
0.00000000 0.00021296 0.00000000 
15.05311513 0.00000000 0.00000000 
0.00000000 0.00000000 0.00020158 
0.00000000 0.00000000 0.00077892 
0.00000000 0.00000000 0.00000000 
94.50793884 155.44720041 0.00076740 
# Day 49
# 15x15 choice variable E[49]
1.00000000 1.00000000 0.62875624 0.95690729 0.96004309 0.90507747 1.00000000 0.71355236 0.72452283 1.00000000 0.88852825 0.90410882 0.93551563 0.99849073 0.68880474 
1.00000000 1.00000000 1.00000000 0.94979743 0.98675154 0.96709208 1.00000000 1.00000000 0.74512364 1.00000000 0.99987885 0.98803056 0.93342711 0.97105962 0.97101009 
0.62875624 1.00000000 1.00000000 1.00000000 0.98961041 0.94725400 0.93955611 0.98195063 1.00000000 1.00000000 1.00000000 0.90761897 0.91900262 0.97844034 1.00000000 
0.95690729 0.94979743 1.00000000 1.00000000 0.99994570 0.99030740 0.84195626 0.93112878 1.00000000 1.00000000 0.72729728 0.67580459 0.58118756 0.14202581 0.99733914 
0.96004309 0.98675154 0.98961041 0.99994570 1.00000000 1.00000000 0.99978411 0.67282015 0.99993704 0.99967858 1.00000000 1.00000000 0.93813422 0.93993360 0.96428164 
0.90507747 0.96709208 0.94725400 0.99030740 1.00000000 1.00000000 1.00000000 0.96972301 0.68610021 0.94698351 0.70808431 0.69007958 0.99974184 0.72846421 0.99969598 
1.00000000 1.00000000 0.93955611 0.84195626 0.99978411 1.00000000 1.00000000 1.00000000 0.99993321 1.00000000 0.96478581 0.81610688 0.95057889 0.92487740 0.99744428 
0.71355236 1.00000000 0.98195063 0.93112878 0.67282015 0.96972301 1.00000000 1.00000000 1.00000000 0.99385638 0.76811140 0.97733635 1.00000000 1.00000000 1.00000000 
0.72452283 0.74512364 1.00000000 1.00000000 0.99993704 0.68610021 0.99993321 1.00000000 1.00000000 0.99080944 1.00000000 0.97749933 0.98296015 0.93149012 0.99993532 
1.00000000 1.00000000 1.00000000 1.00000000 0.99967858 0.94698351 1.00000000 0.99385638 0.99080944 0.97851033 0.99990523 0.96267402 0.76449814 0.96994572 0.97913571 
0.88852825 0.99987885 1.00000000 0.72729728 1.00000000 0.70808431 0.96478581 0.76811140 1.00000000 0.99990523 0.99008486 0.97463973 0.99055467 0.98174044 0.99498484 
0.90410882 0.98803056 0.90761897 0.67580459 1.00000000 0.69007958 0.81610688 0.97733635 0.97749933 0.96267402 0.97463973 0.95191481 1.00000000 0.96894331 0.99979354 
0.93551563 0.93342711 0.91900262 0.58118756 0.93813422 0.99974184 0.95057889 1.00000000 0.98296015 0.76449814 0.99055467 1.00000000 0.93224487 1.00000000 0.99948469 
0.99849073 0.97105962 0.97844034 0.14202581 0.93993360 0.72846421 0.92487740 1.00000000 0.93149012 0.96994572 0.98174044 0.96894331 1.00000000 0.68191995 1.00000000 
0.68880474 0.97101009 1.00000000 0.99733914 0.96428164 0.99969598 0.99744428 1.00000000 0.99993532 0.97913571 0.99498484 0.99979354 0.99948469 1.00000000 0.67886322 
# 15x3 choice variable X[49]
0.00000000 44.73538673 42.81644001 
0.00000000 0.00000000 0.00000000 
1.15936245 0.07573498 0.54836272 
2.31715112 0.02229960 1.01713373 
104.71099209 1143.34230700 527.43170015 
1564.68786914 334.28815959 79.41406269 
4.87574826 807.74616636 203.05536638 
1547.73707856 402.81505890 39.41426453 
965.29155725 406.45019705 711.62840571 
77.63876526 2758.53261221 703.49979748 
72.01498078 486.15144141 2074.73471524 
143.29745083 838.27173695 202.73205325 
361.52540455 182.74013127 846.75320903 
1108.04127683 0.00000000 0.00000000 
484.68264799 1194.50036293 4550.08217298 
# 15x3 choice variable Y[49]
0.00000000 0.00000000 0.00000000 
0.00000000 0.00000000 0.00003483 
0.00000000 0.08917925 0.00000000 
0.16575286 0.00000000 0.00000000 
0.00000000 0.00000000 0.00000000 
0.00000000 0.00000000 0.00000000 
0.00000000 22.22313861 0.00000000 
0.00000000 0.00000000 0.00000000 
177.62328638 79.95293781 0.00000000 
0.00000000 0.00000000 0.00007524 
0.00000000 0.00000000 0.00000000 
0.00000000 0.00000000 0.00000641 
0.00000000 0.00000000 0.00058322 
0.00000000 0.00000000 0.00002894 
1091.74549638 1288.07317135 0.00000000 
# Day 50
# 15x15 choice variable E[50]
1.00000000 1.00000000 0.88998032 0.92227024 0.98981697 0.98299343 0.99494709 1.00000000 0.99996517 0.70971258 0.87121118 0.97868885 0.93757151 0.99633948 0.99895420 
1.00000000 1.00000000 1.00000000 0.95680875 0.96751221 0.98318506 0.99538008 1.00000000 0.99992712 1.00000000 0.99894550 0.99559689 0.95538469 0.86357435 1.00000000 
0.88998032 1.00000000 1.00000000 0.99995423 0.96528688 0.95470560 0.93494357 0.99240447 1.00000000 0.68537513 1.00000000 0.97847308 0.98218719 0.86769132 0.99975468 
0.92227024 0.95680875 0.99995423 1.00000000 0.73388590 0.99894924 0.96803614 0.93767773 0.99972034 1.00000000 0.99980592 0.94285003 0.95031655 0.22680360 1.00000000 
0.98981697 0.96751221 0.96528688 0.73388590 1.00000000 1.00000000 0.99638688 1.00000000 0.99939545 0.99987761 0.99844190 0.99716805 0.99265941 0.80591986 0.98282585 
0.98299343 0.98318506 0.95470560 0.99894924 1.00000000 0.99996517 1.00000000 0.99939622 0.97599894 0.97217137 0.96862252 1.00000000 0.96006254 0.68947389 0.99619817 
0.99494709 0.99538008 0.93494357 0.96803614 0.99638688 1.00000000 1.00000000 1.00000000 0.68574602 0.98013756 0.82845577 0.82311559 1.00000000 0.94258918 0.94228052 
1.00000000 1.00000000 0.99240447 0.93767773 1.00000000 0.99939622 1.00000000 1.00000000 1.00000000 1.00000000 0.69859781 0.98885074 0.99714445 0.96856427 1.00000000 
0.99996517 0.99992712 1.00000000 0.99972034 0.99939545 0.97599894 0.68574602 1.00000000 1.00000000 1.00000000 1.00000000 0.94966266 0.99806939 0.98001670 1.00000000 
0.70971258 1.00000000 0.68537513 1.00000000 0.99987761 0.97217137 0.98013756 1.00000000 1.00000000 0.68931939 0.99345735 0.99876091 0.99000702 0.95828781 0.94397030 
0.87121118 0.99894550 1.00000000 0.99980592 0.99844190 0.96862252 0.82845577 0.69859781 1.00000000 0.99345735 0.99514613 1.00000000 0.67539581 0.81831723 0.99796793 
0.97868885 0.99559689 0.97847308 0.94285003 0.99716805 1.00000000 0.82311559 0.98885074 0.94966266 0.99876091 1.00000000 0.96985904 1.00000000 0.98789272 0.99462819 
0.93757151 0.95538469 0.98218719 0.95031655 0.99265941 0.96006254 1.00000000 0.99714445 0.99806939 0.99000702 0.67539581 1.00000000 0.63295658 0.99112841 1.00000000 
0.99633948 0.86357435 0.86769132 0.22680360 0.80591986 0.68947389 0.94258918 0.96856427 0.98001670 0.95828781 0.81831723 0.98789272 0.99112841 0.84319302 1.00000000 
0.99895420 1.00000000 0.99975468 1.00000000 0.98282585 0.99619817 0.94228052 1.00000000 1.00000000 0.94397030 0.99796793 0.99462819 1.00000000 1.00000000 0.99055538 
# 15x3 choice variable X[50]
80.07771897 1558.25566771 4352.19287196 
0.00000000 0.00000000 0.00000000 
6.78524057 5.69083794 0.32259823 
0.63101823 4.89401266 1.17493627 
1096.27337299 6275.66198035 203.31028527 
1260.41771673 28.84856905 122.88022468 
567.52721936 81.71026644 13840.07650051 
956.28114392 2809.60664863 2504.99720941 
597.05748445 1539.00415336 1178.19304939 
251.91677249 1971.63252495 465.23185706 
102.94027780 119.32125657 1454.97536062 
443.62404991 241.06959466 1367.74586230 
318.68686453 3925.38248820 12514.15255468 
0.00000000 0.00000000 1342.77474079 
3080.83840768 876.41355550 962.32199063 
# 15x3 choice variable Y[50]
0.00000000 0.00000000 0.00000000 
0.00000000 0.00000000 0.00000000 
0.40463146 0.00004208 0.00040030 
0.68235414 0.66198917 0.00000000 
0.00004006 0.00000000 0.00000000 
0.00000000 0.00000000 0.00000000 
0.00000000 31.19780675 0.00000000 
0.00000000 172.64065830 0.00002966 
0.00000000 0.00000000 0.00000000 
308.48727093 0.00000000 0.00000000 
295.81864359 0.00000000 0.00001330 
0.00000000 0.00000000 0.00000000 
0.00000000 0.00000000 0.00078407 
0.00000000 0.00000000 0.00000000 
569.58078095 86.64841112 0.00098258 
# Day 51
# 15x15 choice variable E[51]
1.00000000 1.00000000 0.87137684 0.94763983 0.68246706 0.96505256 0.99397344 0.69151401 1.00000000 0.99996517 0.95401349 0.99408372 0.96416089 1.00000000 0.99791882 
1.00000000 1.00000000 1.00000000 0.93872534 0.94550336 0.96240204 1.00000000 1.00000000 1.00000000 1.00000000 0.69150088 0.94417795 0.85370320 0.90153974 0.62072656 
0.87137684 1.00000000 1.00000000 1.00000000 0.67783292 0.96855761 0.98788862 0.99353801 0.99993338 1.00000000 1.00000000 0.91083893 0.95196808 0.61410048 0.69172572 
0.94763983 0.93872534 1.00000000 1.00000000 0.99996517 1.00000000 0.97669482 0.92419361 1.00000000 1.00000000 0.99815963 0.87427930 0.91894004 0.14248297 0.99989379 
0.68246706 0.94550336 0.67783292 0.99996517 1.00000000 1.00000000 1.00000000 0.98584112 1.00000000 1.00000000 1.00000000 0.66654281 0.99604446 0.74758990 0.98653743 
0.96505256 0.96240204 0.96855761 1.00000000 1.00000000 0.99977277 1.00000000 0.99928709 0.99474128 0.95685169 0.97659678 0.99985279 1.00000000 0.89769492 0.95944422 
0.99397344 1.00000000 0.98788862 0.97669482 1.00000000 1.00000000 1.00000000 1.00000000 1.00000000 1.00000000 0.94823430 0.96723746 0.98713581 0.95314457 1.00000000 
0.69151401 1.00000000 0.99353801 0.92419361 0.98584112 0.99928709 1.00000000 1.00000000 1.00000000 0.99242884 0.99106727 0.99184997 1.00000000 1.00000000 0.98807489 
1.00000000 1.00000000 0.99993338 1.00000000 1.00000000 0.99474128 1.00000000 1.00000000 1.00000000 1.00000000 0.99808366 0.85528051 0.97535748 0.91376063 0.99575326 
0.99996517 1.00000000 1.00000000 1.00000000 1.00000000 0.95685169 1.00000000 0.99242884 1.00000000 0.92834330 1.00000000 0.69680331 1.00000000 0.64429742 0.99244887 
0.95401349 0.69150088 1.00000000 0.99815963 1.00000000 0.97659678 0.94823430 0.99106727 0.99808366 1.00000000 0.99307344 1.00000000 0.92966425 0.70125777 0.99731664 
0.99408372 0.94417795 0.91083893 0.87427930 0.66654281 0.99985279 0.96723746 0.99184997 0.85528051 0.69680331 1.00000000 0.96314599 1.00000000 0.94921530 1.00000000 
0.96416089 0.85370320 0.95196808 0.91894004 0.99604446 1.00000000 0.98713581 1.00000000 0.97535748 1.00000000 0.92966425 1.00000000 0.78715231 1.00000000 0.99727745 
1.00000000 0.90153974 0.61410048 0.14248297 0.74758990 0.89769492 0.95314457 1.00000000 0.91376063 0.64429742 0.70125777 0.94921530 1.00000000 0.92493518 1.00000000 
0.99791882 0.62072656 0.69172572 0.99989379 0.98653743 0.95944422 1.00000000 0.98807489 0.99575326 0.99244887 0.99731664 1.00000000 0.99727745 1.00000000 0.96603546 
# 15x3 choice variable X[51]
0.00000000 199.24518752 782.38532643 
0.00000000 0.00000000 0.00000000 
0.33943060 1.67633299 0.27136707 
0.07397890 0.82278319 4.51726010 
181.81031844 424.85951811 946.33228934 
345.24040373 12.49586902 12657.37454897 
13598.68002032 226.35318578 12827.00591431 
771.30519258 664.90104984 99.94086646 
88.29647690 132.92412270 312.13761947 
377.86638004 41.16003571 35.30168076 
698.07110493 393.90418360 212.20230624 
2070.31319968 161.87184166 15306.09850444 
76.55231145 54.66683997 168.94970609 
0.00000000 443.26348733 39.14523000 
768.23930516 725.82038335 367.72727946 
# 15x3 choice variable Y[51]
0.00000000 0.00000000 0.00000000 
0.00000000 0.00000000 0.00000000 
0.11530964 0.10000178 0.00003890 
1.16702325 0.06976681 0.00009201 
0.00000000 0.00000000 0.00003621 
0.00000000 0.00000000 0.00000000 
0.00000000 192.55001922 0.00000000 
0.00000000 211.52888064 0.00000000 
54.46653360 0.00000000 0.00098156 
43.02459935 46.09246851 0.00003483 
20.51474767 0.00000000 0.00000000 
0.00000000 0.00000000 0.00003483 
0.00000000 0.00000000 0.00000000 
0.00000000 0.00000000 0.00000000 
1068.14815953 482.39178928 0.00016395 
# Day 52
# 15x15 choice variable E[52]
1.00000000 1.00000000 0.64839333 0.97421926 0.98555268 0.98225659 0.99645238 1.00000000 0.99970689 1.00000000 0.55589437 0.98535908 0.99472578 0.96995690 0.97804952 
1.00000000 1.00000000 0.68852892 0.92838551 0.65197934 0.70362582 0.99989274 1.00000000 1.00000000 1.00000000 1.00000000 0.99433191 0.91119870 0.95667887 0.99833881 
0.64839333 0.68852892 1.00000000 1.00000000 0.96419471 0.95652037 0.98213447 0.93518620 1.00000000 1.00000000 1.00000000 0.93986482 0.96898516 0.97181276 1.00000000 
0.97421926 0.92838551 1.00000000 1.00000000 0.73807558 0.99793127 0.96680505 0.91269398 0.99996517 1.00000000 0.99996517 0.94286914 0.80676433 0.00000000 0.99746309 
0.98555268 0.65197934 0.96419471 0.73807558 1.00000000 1.00000000 1.00000000 1.00000000 0.71779942 0.99515917 1.00000000 0.68549945 0.69563924 0.88117274 0.95794164 
0.98225659 0.70362582 0.95652037 0.99793127 1.00000000 1.00000000 1.00000000 0.97876939 1.00000000 0.89078589 1.00000000 0.99805284 0.97397917 0.86159709 0.99983713 
0.99645238 0.99989274 0.98213447 0.96680505 1.00000000 1.00000000 1.00000000 1.00000000 1.00000000 0.70812500 0.94953849 0.67995727 0.95638004 0.89070908 0.98354762 
1.00000000 1.00000000 0.93518620 0.91269398 1.00000000 0.97876939 1.00000000 1.00000000 1.00000000 0.99289444 0.99009872 0.96869046 0.95766765 0.99130122 0.99917911 
0.99970689 1.00000000 1.00000000 0.99996517 0.71779942 1.00000000 1.00000000 1.00000000 1.00000000 1.00000000 0.99383744 0.97336860 1.00000000 0.95309598 1.00000000 
1.00000000 1.00000000 1.00000000 1.00000000 0.99515917 0.89078589 0.70812500 0.99289444 1.00000000 0.99669791 1.00000000 0.98848195 0.99283633 0.90383977 0.96241921 
0.55589437 1.00000000 1.00000000 0.99996517 1.00000000 1.00000000 0.94953849 0.99009872 0.99383744 1.00000000 0.94288438 0.70244966 0.47243000 0.73799420 1.00000000 
0.98535908 0.99433191 0.93986482 0.94286914 0.68549945 0.99805284 0.67995727 0.96869046 0.97336860 0.98848195 0.70244966 0.99722579 0.96540153 0.95695008 1.00000000 
0.99472578 0.91119870 0.96898516 0.80676433 0.69563924 0.97397917 0.95638004 0.95766765 1.00000000 0.99283633 0.47243000 0.96540153 0.84705423 1.00000000 0.97940395 
0.96995690 0.95667887 0.97181276 0.00000000 0.88117274 0.86159709 0.89070908 0.99130122 0.95309598 0.90383977 0.73799420 0.95695008 1.00000000 0.94820017 1.00000000 
0.97804952 0.99833881 1.00000000 0.99746309 0.95794164 0.99983713 0.98354762 0.99917911 1.00000000 0.96241921 1.00000000 1.00000000 0.97940395 1.00000000 0.63116518 
# 15x3 choice variable X[52]
445.74321785 1111.50901067 53.91257078 
0.00000000 0.00000000 0.00000000 
1.10581463 0.95770274 0.45215827 
1.48764189 1.40478118 0.72395734 
646.80568009 60.35572617 349.06138777 
29.75762385 269.07398544 30.76811806 
1514.19106903 1790.39230170 1639.62030901 
7155.97847457 2615.13457613 10916.12924677 
3811.06077681 21.07375473 22.47934073 
1164.80007892 751.95220786 416.58612476 
4460.23288148 458.88599562 89.50468868 
157.62223839 1091.88885622 1084.69233538 
0.00000000 0.00000000 470.15715950 
0.00000000 0.00000000 0.00000000 
2798.67064078 6444.53227645 3191.76414919 
# 15x3 choice variable Y[52]
0.00000000 0.00000000 0.00003483 
0.00000000 0.00000000 0.00003483 
0.01266987 1.40256225 0.00049401 
0.00000000 0.00030726 0.00000000 
0.00000000 0.00000000 0.00073665 
0.00000000 0.02002974 0.00085229 
0.00000000 0.00000000 0.00000000 
0.00000000 0.00000000 0.00000000 
30.95234522 0.00000000 0.00000000 
0.00000000 0.00000000 0.00000000 
216.12860765 0.00000000 0.00000000 
180.90002768 0.00000000 0.00000000 
0.00000000 0.00000000 0.00000000 
0.00000000 0.00000000 0.00003483 
714.97089072 202.77519027 0.00045398 
# Day 53
# 15x15 choice variable E[53]
1.00000000 1.00000000 0.96871884 0.97764101 0.98520858 0.96694140 0.69278938 1.00000000 1.00000000 0.71111020 0.95547203 0.97088832 0.91251103 0.99032619 0.98498683 
1.00000000 1.00000000 1.00000000 0.97370642 0.97720553 0.96110356 0.99864103 1.00000000 1.00000000 1.00000000 1.00000000 0.99083849 0.84672415 0.93723343 0.99816353 
0.96871884 1.00000000 1.00000000 0.99996172 0.61801423 0.92692988 0.94328580 0.98644865 0.99990430 1.00000000 1.00000000 0.94969450 0.67445044 0.95071251 0.99986775 
0.97764101 0.97370642 0.99996172 1.00000000 1.00000000 0.97778139 0.82079163 0.97580168 0.69394282 1.00000000 0.99996517 0.62546578 0.97981598 0.29579001 0.99939714 
0.98520858 0.97720553 0.61801423 1.00000000 1.00000000 1.00000000 0.99410595 0.97339594 0.72462679 1.00000000 0.99768319 0.97755189 0.97679018 0.76979707 0.96329695 
0.96694140 0.96110356 0.92692988 0.97778139 1.00000000 1.00000000 1.00000000 1.00000000 0.91308465 0.93923305 1.00000000 0.99827101 0.96560884 0.91320031 0.98064276 
0.69278938 0.99864103 0.94328580 0.82079163 0.99410595 1.00000000 0.99995775 1.00000000 1.00000000 1.00000000 0.98429047 0.95916874 1.00000000 0.94456039 0.68836343 
1.00000000 1.00000000 0.98644865 0.97580168 0.97339594 1.00000000 1.00000000 1.00000000 1.00000000 0.99682463 1.00000000 0.99892536 1.00000000 0.95172636 0.98799901 
1.00000000 1.00000000 0.99990430 0.69394282 0.72462679 0.91308465 1.00000000 1.00000000 1.00000000 1.00000000 0.99858765 0.95890663 0.72057706 0.46893057 1.00000000 
0.71111020 1.00000000 1.00000000 1.00000000 1.00000000 0.93923305 1.00000000 0.99682463 1.00000000 0.92147754 1.00000000 1.00000000 1.00000000 0.87126176 0.98148336 
0.95547203 1.00000000 1.00000000 0.99996517 0.99768319 1.00000000 0.98429047 1.00000000 0.99858765 1.00000000 0.94817902 0.77125182 0.98611882 0.87636564 0.99578749 
0.97088832 0.99083849 0.94969450 0.62546578 0.97755189 0.99827101 0.95916874 0.99892536 0.95890663 1.00000000 0.77125182 0.98538098 1.00000000 0.92215894 1.00000000 
0.91251103 0.84672415 0.67445044 0.97981598 0.97679018 0.96560884 1.00000000 1.00000000 0.72057706 1.00000000 0.98611882 1.00000000 0.73271197 1.00000000 1.00000000 
0.99032619 0.93723343 0.95071251 0.29579001 0.76979707 0.91320031 0.94456039 0.95172636 0.46893057 0.87126176 0.87636564 0.92215894 1.00000000 0.99938776 1.00000000 
0.98498683 0.99816353 0.99986775 0.99939714 0.96329695 0.98064276 0.68836343 0.98799901 1.00000000 0.98148336 0.99578749 1.00000000 1.00000000 1.00000000 0.98163008 
# 15x3 choice variable X[53]
48.87356405 304.23660802 871.59798510 
0.00000000 0.00000000 0.00000000 
0.02301975 0.08634159 0.93402422 
0.03708776 0.63247852 0.27635355 
512.95510847 509.25492646 3275.56349056 
259.78136408 787.87720502 54.93453466 
119.91782025 151.06124008 1186.91095585 
70.04911153 194.58381288 269.85270222 
204.89879849 3217.49411405 3936.77212631 
3824.80236698 303.77888076 418.64922204 
654.41352885 1221.75991745 355.00310397 
1435.97655360 1003.62826203 1424.41078001 
269.97828061 0.00000000 86.39969692 
1498.25112368 0.00000000 0.00000000 
862.91350611 3540.49240567 1402.02754004 
# 15x3 choice variable Y[53]
0.00000000 0.00000000 0.00000000 
0.00000000 0.00000000 0.00000000 
0.00000000 0.00232577 0.00000000 
0.19701223 0.26503459 0.00000000 
0.00000000 0.00000000 0.00003483 
0.00000000 0.00000000 0.00000000 
13.33209739 0.00000000 0.00000000 
0.00000000 147.97309364 0.00000000 
32.07821851 55.24068902 0.00003483 
0.00000000 0.00000000 0.00000000 
0.00000000 0.00000000 0.00000000 
63.86341794 0.00000000 0.00006759 
0.00000000 0.00000000 0.00000000 
0.00000000 0.00000000 0.00000000 
433.59004451 147.63959832 0.00033536 
# Day 54
# 15x15 choice variable E[54]
1.00000000 1.00000000 0.67512052 0.98768144 0.99772874 0.97258748 1.00000000 1.00000000 1.00000000 0.70924703 0.97894318 0.99616781 1.00000000 0.99518282 0.99920383 
1.00000000 1.00000000 0.99990096 0.93928110 0.93414252 0.52715615 0.69373720 1.00000000 1.00000000 1.00000000 1.00000000 0.97263925 0.95882086 0.87710387 0.99307812 
0.67512052 0.99990096 1.00000000 0.99996517 0.98737243 0.94644093 0.95884462 0.95651851 0.99996517 0.99592692 0.99927170 0.93083982 0.99219658 0.96441797 0.99751440 
0.98768144 0.93928110 0.99996517 1.00000000 1.00000000 0.98885543 0.84232234 0.99173226 1.00000000 0.99992026 0.99955647 0.96663312 0.89589536 0.00000000 0.99923675 
0.99772874 0.93414252 0.98737243 1.00000000 1.00000000 1.00000000 0.99933839 0.67010559 0.99979857 0.97860861 0.99630664 1.00000000 0.98058593 0.95258550 0.98099665 
0.97258748 0.52715615 0.94644093 0.98885543 1.00000000 1.00000000 1.00000000 0.99690097 0.99201260 0.98040846 0.99314308 0.99666439 0.97450628 0.81750715 0.99144843 
1.00000000 0.69373720 0.95884462 0.84232234 0.99933839 1.00000000 1.00000000 1.00000000 1.00000000 0.99829453 0.97982607 0.94924960 1.00000000 0.90517608 0.95441065 
1.00000000 1.00000000 0.95651851 0.99173226 0.67010559 0.99690097 1.00000000 1.00000000 1.00000000 0.68064759 0.97583632 0.98949320 1.00000000 0.99768246 0.96908007 
1.00000000 1.00000000 0.99996517 1.00000000 0.99979857 0.99201260 1.00000000 1.00000000 0.99986547 0.99767582 0.99960898 0.90222678 0.99164823 0.96135294 0.97638204 
0.70924703 1.00000000 0.99592692 0.99992026 0.97860861 0.98040846 0.99829453 0.68064759 0.99767582 0.97849309 1.00000000 0.99575965 0.96353069 0.89283450 0.84479103 
0.97894318 1.00000000 0.99927170 0.99955647 0.99630664 0.99314308 0.97982607 0.97583632 0.99960898 1.00000000 0.98119993 0.97388027 0.98096808 0.74449288 0.99591290 
0.99616781 0.97263925 0.93083982 0.96663312 1.00000000 0.99666439 0.94924960 0.98949320 0.90222678 0.99575965 0.97388027 0.98768649 1.00000000 0.93054146 0.98934196 
1.00000000 0.95882086 0.99219658 0.89589536 0.98058593 0.97450628 1.00000000 1.00000000 0.99164823 0.96353069 0.98096808 1.00000000 0.80170439 0.97297501 0.89460924 
0.99518282 0.87710387 0.96441797 0.00000000 0.95258550 0.81750715 0.90517608 0.99768246 0.96135294 0.89283450 0.74449288 0.93054146 0.97297501 1.00000000 1.00000000 
0.99920383 0.99307812 0.99751440 0.99923675 0.98099665 0.99144843 0.95441065 0.96908007 0.97638204 0.84479103 0.99591290 0.98934196 0.89460924 1.00000000 0.95295439 
# 15x3 choice variable X[54]
526.80659421 97.29689575 96.54736930 
0.00000000 0.00000000 0.00000000 
1.64739162 1.95406174 0.92950308 
0.64075667 0.60289008 2.83933114 
70.20863696 430.45177031 6480.54687605 
726.95938647 111.90916348 1578.28787985 
187.97666606 477.61467411 1339.50198353 
5172.71152928 199.20035407 421.11550758 
430.26933543 3510.76720229 272.57688628 
4642.24814021 15.06007740 1528.16603084 
3003.70712537 1355.16576133 402.45025114 
1693.38414428 124.03778159 1885.89524127 
0.00000000 0.00000000 1760.00318265 
0.00000000 0.00000000 120.45050695 
2811.78751908 2237.87723806 122.29467071 
# 15x3 choice variable Y[54]
0.00000000 0.00000000 0.00011567 
0.00007394 0.00000000 0.00000000 
0.00115168 0.01985835 0.00000000 
0.00000000 0.18645953 0.00004798 
43.35529267 0.00000000 0.00003483 
0.00000000 0.00000000 0.00003483 
0.00000000 155.15161187 0.00000000 
0.00000000 22.18326628 0.00015521 
0.00000000 288.41629580 0.00099954 
0.00000000 0.00000000 0.00003483 
0.00000000 0.00000000 0.00003483 
0.00000000 0.00000000 0.00015599 
0.00000000 0.00000000 0.00000000 
0.00000000 0.00000000 0.00000000 
3324.01753787 1126.97658739 0.00001453 
# Day 55
# 15x15 choice variable E[55]
1.00000000 1.00000000 0.97125978 0.94874158 0.96992359 0.97039103 0.99996517 1.00000000 1.00000000 1.00000000 0.75133541 1.00000000 0.99527421 0.99932666 0.68234427 
1.00000000 0.72542197 1.00000000 0.97785543 0.96272896 0.85653791 0.69607628 1.00000000 1.00000000 0.99082298 0.99846189 0.95906058 0.93658750 0.90461986 0.99994131 
0.97125978 1.00000000 1.00000000 1.00000000 0.93496614 0.99434606 0.93705944 0.98908849 1.00000000 1.00000000 0.99862684 0.97386388 0.92093939 0.82668871 0.99971999 
0.94874158 0.97785543 1.00000000 1.00000000 1.00000000 0.98013893 0.98866799 0.98785188 0.99990633 0.99996517 0.99962905 0.50489394 0.89351686 0.41939003 1.00000000 
0.96992359 0.96272896 0.93496614 1.00000000 1.00000000 1.00000000 0.98602817 1.00000000 1.00000000 0.99844900 1.00000000 1.00000000 0.97659195 0.78414672 0.97796629 
0.97039103 0.85653791 0.99434606 0.98013893 1.00000000 0.99688485 1.00000000 1.00000000 0.97576109 0.91003202 1.00000000 0.99046768 0.88218485 0.93758794 0.99290048 
0.99996517 0.69607628 0.93705944 0.98866799 0.98602817 1.00000000 1.00000000 1.00000000 1.00000000 0.98445656 0.93422186 0.95259559 0.98662945 0.70597078 0.68072248 
1.00000000 1.00000000 0.98908849 0.98785188 1.00000000 1.00000000 1.00000000 1.00000000 1.00000000 1.00000000 0.99939508 0.97216963 1.00000000 1.00000000 0.97575290 
1.00000000 1.00000000 1.00000000 0.99990633 1.00000000 0.97576109 1.00000000 1.00000000 1.00000000 1.00000000 0.99634345 0.99546943 0.98792702 0.80761819 0.99538561 
1.00000000 0.99082298 1.00000000 0.99996517 0.99844900 0.91003202 0.98445656 1.00000000 1.00000000 0.60974412 1.00000000 1.00000000 1.00000000 0.65379733 0.92776119 
0.75133541 0.99846189 0.99862684 0.99962905 1.00000000 1.00000000 0.93422186 0.99939508 0.99634345 1.00000000 0.99538521 0.99662323 0.94836481 0.95605950 1.00000000 
1.00000000 0.95906058 0.97386388 0.50489394 1.00000000 0.99046768 0.95259559 0.97216963 0.99546943 1.00000000 0.99662323 0.99585624 0.66670229 1.00000000 1.00000000 
0.99527421 0.93658750 0.92093939 0.89351686 0.97659195 0.88218485 0.98662945 1.00000000 0.98792702 1.00000000 0.94836481 0.66670229 0.92389083 1.00000000 1.00000000 
0.99932666 0.90461986 0.82668871 0.41939003 0.78414672 0.93758794 0.70597078 1.00000000 0.80761819 0.65379733 0.95605950 1.00000000 1.00000000 0.95118033 0.81615421 
0.68234427 0.99994131 0.99971999 1.00000000 0.97796629 0.99290048 0.68072248 0.97575290 0.99538561 0.92776119 1.00000000 1.00000000 1.00000000 0.81615421 0.99030863 
# 15x3 choice variable X[55]
343.87240086 163.23169391 859.42268376 
0.00000000 0.00000000 0.00000000 
0.40155266 0.90576969 0.48496805 
47.13500655 0.78095228 2.05601509 
2066.02155877 260.39240193 883.31548836 
1493.13467713 0.00000000 0.00000000 
716.57860346 434.95440065 199.88559208 
2411.33576520 6741.10063678 1234.42775204 
1562.10627508 677.01709432 49.68890850 
4432.30908399 99.73632797 192.21521086 
3910.41684584 3298.49934765 954.11620122 
107.68163641 23.01455491 8621.16969708 
840.47421042 1863.49704883 1183.41396678 
0.00000000 0.00000000 0.00000000 
651.98434860 927.39252858 6768.94934783 
# 15x3 choice variable Y[55]
0.00000000 2.27908702 0.00000000 
0.00000000 0.00000000 0.00000000 
0.00000000 0.12428871 0.00048783 
0.00000000 0.01138966 0.00000000 
154.83886161 0.00000000 0.00000000 
0.00000000 0.00000000 0.00000000 
675.35510189 0.00000000 0.00000000 
0.00000000 65.58244937 0.00098283 
0.00000000 0.00000000 0.00000000 
3020.02157465 6.72421084 0.00000000 
126.89402646 0.00000000 0.00000000 
0.00000000 0.00000000 0.00000000 
0.00000000 0.00000000 0.00019314 
0.00000000 0.00000000 0.00074632 
102.87522674 365.10854392 0.00059077 
# Day 56
# 15x15 choice variable E[56]
1.00000000 1.00000000 0.60231574 0.98232735 0.99010874 0.97999559 0.69193458 1.00000000 1.00000000 1.00000000 0.97234659 0.99105149 1.00000000 1.00000000 0.99733979 
1.00000000 1.00000000 0.99996517 0.96290737 0.98934727 0.99008462 1.00000000 1.00000000 1.00000000 0.99973924 1.00000000 0.98105694 0.99436524 0.97209203 0.64727672 
0.60231574 0.99996517 1.00000000 1.00000000 0.95750284 0.86029562 0.63860166 0.56990931 1.00000000 0.99897962 0.98197499 0.85099745 0.96403910 0.98391454 1.00000000 
0.98232735 0.96290737 1.00000000 1.00000000 0.78212513 0.99338369 0.93736382 0.67262431 0.99949962 1.00000000 0.99989094 0.99201064 0.93300612 0.18928253 1.00000000 
0.99010874 0.98934727 0.95750284 0.78212513 1.00000000 1.00000000 1.00000000 0.99881472 0.99856208 1.00000000 0.99903993 1.00000000 1.00000000 0.64143728 0.89871941 
0.97999559 0.99008462 0.86029562 0.99338369 1.00000000 1.00000000 1.00000000 1.00000000 0.98947605 0.87348482 1.00000000 0.99847456 1.00000000 0.84377399 0.99513140 
0.69193458 1.00000000 0.63860166 0.93736382 1.00000000 1.00000000 1.00000000 1.00000000 1.00000000 0.98961165 0.56122760 0.96389461 0.95857974 0.65733027 0.99772755 
1.00000000 1.00000000 0.56990931 0.67262431 0.99881472 1.00000000 1.00000000 0.99473537 1.00000000 1.00000000 1.00000000 0.97904131 1.00000000 1.00000000 0.97444618 
1.00000000 1.00000000 1.00000000 0.99949962 0.99856208 0.98947605 1.00000000 1.00000000 1.00000000 0.99109458 0.99595394 0.93627853 0.99835129 0.62843037 1.00000000 
1.00000000 0.99973924 0.99897962 1.00000000 1.00000000 0.87348482 0.98961165 1.00000000 0.99109458 0.96793488 0.99058344 0.98292637 1.00000000 0.79953177 0.97104982 
0.97234659 1.00000000 0.98197499 0.99989094 0.99903993 1.00000000 0.56122760 1.00000000 0.99595394 0.99058344 0.98048294 1.00000000 0.95739655 0.54697320 0.49770961 
0.99105149 0.98105694 0.85099745 0.99201064 1.00000000 0.99847456 0.96389461 0.97904131 0.93627853 0.98292637 1.00000000 0.90816249 0.99996517 0.68277598 0.97367141 
1.00000000 0.99436524 0.96403910 0.93300612 1.00000000 1.00000000 0.95857974 1.00000000 0.99835129 1.00000000 0.95739655 0.99996517 0.68070811 0.97439161 1.00000000 
1.00000000 0.97209203 0.98391454 0.18928253 0.64143728 0.84377399 0.65733027 1.00000000 0.62843037 0.79953177 0.54697320 0.68277598 0.97439161 0.67192763 1.00000000 
0.99733979 0.64727672 1.00000000 1.00000000 0.89871941 0.99513140 0.99772755 0.97444618 1.00000000 0.97104982 0.49770961 0.97367141 1.00000000 1.00000000 0.97401247 
# 15x3 choice variable X[56]
4651.85833482 31.17878108 1144.05439525 
0.00000000 0.00000000 0.00000000 
2.44338470 0.43968734 0.69689436 
21.98232388 0.28878022 10.04597444 
494.12835264 199.88146202 28.99394243 
144.17395419 132.06954653 175.16533683 
93.93921740 1584.52548096 96.12604547 
1562.09016103 102.05818969 246.37703804 
600.17342239 288.90115192 317.69763910 
1308.31588368 1512.46599542 564.92737805 
626.48918716 1571.37949039 1010.20685405 
568.12159064 220.90478362 500.73435968 
328.78917368 223.53239602 294.78590058 
0.00000000 1558.20490353 429.51479482 
140.84976246 24208.93636179 4818.93749974 
# 15x3 choice variable Y[56]
0.00000000 0.15140073 0.00000000 
0.00000000 0.00000000 0.00000000 
0.14660724 0.31508435 0.00000000 
0.04584087 0.55266029 0.00000000 
0.00000000 0.00000000 0.00003515 
0.00000000 0.00000000 0.00000000 
0.00000000 0.00000000 0.00000000 
183.15904276 116.31688570 0.00003483 
51.20962949 649.69195227 0.00000000 
14.47103495 0.00000000 0.00000000 
581.82705170 898.19539991 0.00000000 
0.00000000 0.00000000 0.00000000 
0.00000000 0.00000000 0.00028644 
0.00000000 0.00000000 0.00003483 
64.56169849 359.04252645 0.00067086 
# Day 57
# 15x15 choice variable E[57]
1.00000000 0.99996517 0.99027604 0.94339660 0.98409114 0.94570088 0.99967070 1.00000000 1.00000000 0.99996517 0.93276974 0.99392765 0.98850288 0.99970243 1.00000000 
0.99996517 1.00000000 0.99996517 0.96552722 0.95768307 0.97346273 0.68097648 1.00000000 1.00000000 0.97972911 0.99712463 0.99620444 0.95663484 0.97213503 0.67649388 
0.99027604 0.99996517 1.00000000 1.00000000 0.98984287 0.98899624 0.64342610 0.93586311 0.99984267 0.99805517 1.00000000 0.92859653 0.86808213 0.97201020 0.99981530 
0.94339660 0.96552722 1.00000000 1.00000000 0.99996517 0.98132580 0.96298333 0.67722672 1.00000000 0.99996517 1.00000000 0.96198904 0.90870220 0.00000000 0.99044674 
0.98409114 0.95768307 0.98984287 0.99996517 1.00000000 1.00000000 0.98416881 0.97336104 1.00000000 0.99877735 0.98057098 0.99910006 1.00000000 0.71441351 0.96481008 
0.94570088 0.97346273 0.98899624 0.98132580 1.00000000 0.74328559 1.00000000 0.99961051 1.00000000 0.91908118 0.69657736 0.99371357 0.58989010 0.76608213 0.98044552 
0.99967070 0.68097648 0.64342610 0.96298333 0.98416881 1.00000000 0.99736964 1.00000000 0.69803526 0.99541285 0.99751204 0.92699741 1.00000000 0.88039983 0.98883112 
1.00000000 1.00000000 0.93586311 0.67722672 0.97336104 0.99961051 1.00000000 1.00000000 1.00000000 0.94713659 1.00000000 1.00000000 0.99954797 0.94590855 0.99774723 
1.00000000 1.00000000 0.99984267 1.00000000 1.00000000 1.00000000 0.69803526 1.00000000 0.98947738 0.99994096 0.99470301 0.81742758 1.00000000 0.95745290 0.98679672 
0.99996517 0.97972911 0.99805517 0.99996517 0.99877735 0.91908118 0.99541285 0.94713659 0.99994096 0.87974162 1.00000000 0.97930117 0.98590846 0.86076576 0.96755355 
0.93276974 0.99712463 1.00000000 1.00000000 0.98057098 0.69657736 0.99751204 1.00000000 0.99470301 1.00000000 0.90689860 1.00000000 0.93326900 0.78047280 0.98229830 
0.99392765 0.99620444 0.92859653 0.96198904 0.99910006 0.99371357 0.92699741 1.00000000 0.81742758 0.97930117 1.00000000 0.95450653 0.98315430 0.96376794 1.00000000 
0.98850288 0.95663484 0.86808213 0.90870220 1.00000000 0.58989010 1.00000000 0.99954797 1.00000000 0.98590846 0.93326900 0.98315430 0.89124496 1.00000000 1.00000000 
0.99970243 0.97213503 0.97201020 0.00000000 0.71441351 0.76608213 0.88039983 0.94590855 0.95745290 0.86076576 0.78047280 0.96376794 1.00000000 0.96399004 1.00000000 
1.00000000 0.67649388 0.99981530 0.99044674 0.96481008 0.98044552 0.98883112 0.99774723 0.98679672 0.96755355 0.98229830 1.00000000 1.00000000 1.00000000 0.93157770 
# 15x3 choice variable X[57]
4042.78402138 135.64673245 15.01461409 
0.00000000 0.00000000 0.00000000 
0.83498670 0.53179727 0.10597814 
3.51129828 0.08876685 1.50288362 
3.23920797 1368.19486723 1699.03205921 
111.11655358 133.85178432 123.41530967 
81.39623202 22.99885224 1019.05030920 
449.56328138 357.08444880 3753.87028696 
2784.59885082 26.22696748 368.67410387 
42.82018927 232.74768104 246.23693240 
1752.13631040 1744.36365172 21.66138927 
98.75439050 89.93969841 170.22233945 
982.70974453 710.55208627 1184.32329961 
1041.65648531 0.00000000 0.00000000 
489.02716513 3127.96591777 1279.48044958 
# 15x3 choice variable Y[57]
0.00000000 0.00000000 0.00000000 
0.00000000 0.00000000 0.00000000 
0.00000000 0.00000000 0.00000000 
1.62799795 0.10145009 0.00003483 
1176.04538317 0.00000000 0.00000000 
0.00000000 0.00000000 0.00003483 
0.00000000 7.95536937 0.00000000 
0.00000000 0.00000000 0.00003816 
244.35352158 418.86723296 0.00013637 
147.81720818 0.00000000 0.00000000 
0.00000000 1415.66703221 0.00000000 
0.00000000 15.63826809 0.00007469 
0.00000000 0.00000000 0.00074759 
0.00000000 0.00000000 0.00088767 
231.91292362 109.04669001 0.00088877 
# Day 58
# 15x15 choice variable E[58]
1.00000000 1.00000000 0.99696484 0.95961413 0.97034394 0.91554226 0.99976545 1.00000000 1.00000000 0.99929200 0.86548555 0.99724419 0.64785284 0.99958854 0.96913525 
1.00000000 1.00000000 0.99996517 0.97993979 0.99019326 0.98012565 1.00000000 1.00000000 0.99992541 1.00000000 0.99838508 0.98750887 0.99684646 0.93850296 0.99121935 
0.99696484 0.99996517 1.00000000 0.99996517 0.97706483 0.85271121 0.77442619 0.96492976 1.00000000 1.00000000 1.00000000 0.96481069 0.93455662 0.94929185 0.99464310 
0.95961413 0.97993979 0.99996517 1.00000000 1.00000000 0.96711117 0.88987796 0.98652971 0.99803699 0.99905884 1.00000000 0.98743291 0.62566304 0.51591887 0.99901041 
0.97034394 0.99019326 0.97706483 1.00000000 1.00000000 1.00000000 1.00000000 0.98393149 1.00000000 1.00000000 0.99944897 0.98813222 0.98423261 0.88808553 0.93741428 
0.91554226 0.98012565 0.85271121 0.96711117 1.00000000 0.97650253 1.00000000 0.77969575 1.00000000 0.99383248 0.99944713 0.93608039 0.97922712 0.90105957 1.00000000 
0.99976545 1.00000000 0.77442619 0.88987796 1.00000000 1.00000000 1.00000000 1.00000000 1.00000000 0.99640504 0.96863416 0.92409653 0.99002280 0.46943555 0.67728447 
1.00000000 1.00000000 0.96492976 0.98652971 0.98393149 0.77969575 1.00000000 1.00000000 1.00000000 1.00000000 0.99958945 1.00000000 0.99930052 1.00000000 0.97305648 
1.00000000 0.99992541 1.00000000 0.99803699 1.00000000 1.00000000 1.00000000 1.00000000 1.00000000 1.00000000 1.00000000 0.97464911 0.99596363 0.38792588 0.98174368 
0.99929200 1.00000000 1.00000000 0.99905884 1.00000000 0.99383248 0.99640504 1.00000000 1.00000000 0.93299182 1.00000000 0.99938118 0.69032360 0.88050561 0.99580100 
0.86548555 0.99838508 1.00000000 1.00000000 0.99944897 0.99944713 0.96863416 0.99958945 1.00000000 1.00000000 0.94003050 1.00000000 0.97083779 0.89765965 1.00000000 
0.99724419 0.98750887 0.96481069 0.98743291 0.98813222 0.93608039 0.92409653 1.00000000 0.97464911 0.99938118 1.00000000 0.98513946 0.98886804 0.78005536 0.98868777 
0.64785284 0.99684646 0.93455662 0.62566304 0.98423261 0.97922712 0.99002280 0.99930052 0.99596363 0.69032360 0.97083779 0.98886804 0.85788480 1.00000000 0.93351860 
0.99958854 0.93850296 0.94929185 0.51591887 0.88808553 0.90105957 0.46943555 1.00000000 0.38792588 0.88050561 0.89765965 0.78005536 1.00000000 0.65099413 1.00000000 
0.96913525 0.99121935 0.99464310 0.99901041 0.93741428 1.00000000 0.67728447 0.97305648 0.98174368 0.99580100 1.00000000 0.98868777 0.93351860 1.00000000 0.99743907 
# 15x3 choice variable X[58]
1225.47874349 252.09005779 2416.65484639 
0.00000000 0.00000000 0.00000000 
0.54739489 26.95614321 0.14031752 
4.72048579 0.61394408 5.66576864 
1577.81211188 197.82850358 1175.69304213 
4982.43616464 105.48195965 50.17142282 
404.90529085 1460.08370265 514.94812993 
661.10036748 1641.31653146 1023.87929607 
730.61191060 10393.81808384 1192.40011080 
289.17601368 161.65411080 767.39871256 
823.48639489 4422.42839212 59.27303054 
8128.32752335 1811.58369129 2314.27931297 
1622.80979660 582.72926968 463.17126818 
0.00000000 0.00000000 0.00000000 
1248.17282896 4678.28843866 3224.35018302 
# 15x3 choice variable Y[58]
0.00000000 1304.33253177 0.00098394 
0.00000000 0.00000000 0.00000000 
0.00138316 0.21442513 0.00008748 
0.07678509 0.03672990 0.00000000 
0.00000000 0.00000000 0.00083972 
0.00000000 0.00000000 0.00008853 
0.00000000 18.70887515 0.00000000 
0.00000000 0.00000000 0.00000000 
0.00000000 281.58469068 0.00000000 
0.00000000 648.54110158 0.00000000 
0.00000000 0.00000000 0.00000000 
0.00000000 0.00000000 0.00000000 
0.00014130 0.00000000 0.00014998 
0.00000000 0.00000000 0.00000000 
626.90478275 2318.54538059 0.00017778 
# Day 59
# 15x15 choice variable E[59]
1.00000000 0.99996517 0.95950466 0.96982230 0.66894388 0.89726176 0.99487316 0.99996517 1.00000000 0.99992881 0.91521434 0.59372012 0.99852829 0.76170970 0.99925918 
0.99996517 1.00000000 0.99989798 0.90771902 0.92839975 0.95597955 1.00000000 1.00000000 1.00000000 1.00000000 1.00000000 0.96577792 0.90872714 0.95574306 0.94802728 
0.95950466 0.99989798 1.00000000 0.99996517 0.98052524 0.83260166 0.95126321 0.99255604 1.00000000 0.99982502 1.00000000 0.94145341 0.92925226 0.94036920 1.00000000 
0.96982230 0.90771902 0.99996517 1.00000000 1.00000000 0.97897264 0.94829010 0.97399071 0.74456863 0.99995371 0.99990959 0.97738908 0.90124686 0.00000000 1.00000000 
0.66894388 0.92839975 0.98052524 1.00000000 1.00000000 1.00000000 1.00000000 0.65596825 1.00000000 0.99570464 0.70500343 1.00000000 0.99339192 0.87224753 0.92445642 
0.89726176 0.95597955 0.83260166 0.97897264 1.00000000 1.00000000 1.00000000 0.99986574 0.98639009 0.91800308 0.97401600 0.97908970 0.99881569 0.86048599 0.97882437 
0.99487316 1.00000000 0.95126321 0.94829010 1.00000000 1.00000000 1.00000000 0.99492167 1.00000000 0.99648424 0.89903153 0.87886404 0.69128589 0.96963800 0.98983087 
0.99996517 1.00000000 0.99255604 0.97399071 0.65596825 0.99986574 0.99492167 0.99598692 1.00000000 0.99306640 0.99696207 0.98860211 1.00000000 0.99755182 0.65160772 
1.00000000 1.00000000 1.00000000 0.74456863 1.00000000 0.98639009 1.00000000 1.00000000 0.99952184 1.00000000 0.99987285 0.89475942 0.99920223 0.98003820 1.00000000 
0.99992881 1.00000000 0.99982502 0.99995371 0.99570464 0.91800308 0.99648424 0.99306640 1.00000000 0.89968314 0.99946051 0.96384310 0.97088701 0.89263958 0.95649529 
0.91521434 1.00000000 1.00000000 0.99990959 0.70500343 0.97401600 0.89903153 0.99696207 0.99987285 0.99946051 0.94810981 0.69667336 0.98342070 0.87083213 0.70018848 
0.59372012 0.96577792 0.94145341 0.97738908 1.00000000 0.97908970 0.87886404 0.98860211 0.89475942 0.96384310 0.69667336 0.95016576 0.99996517 0.96577515 1.00000000 
0.99852829 0.90872714 0.92925226 0.90124686 0.99339192 0.99881569 0.69128589 1.00000000 0.99920223 0.97088701 0.98342070 0.99996517 0.85043038 1.00000000 1.00000000 
0.76170970 0.95574306 0.94036920 0.00000000 0.87224753 0.86048599 0.96963800 0.99755182 0.98003820 0.89263958 0.87083213 0.96577515 1.00000000 0.88014704 1.00000000 
0.99925918 0.94802728 1.00000000 1.00000000 0.92445642 0.97882437 0.98983087 0.65160772 1.00000000 0.95649529 0.70018848 1.00000000 1.00000000 1.00000000 0.96468735 
# 15x3 choice variable X[59]
367.96787175 373.44292461 169.34843305 
0.00000000 0.00000000 0.00000000 
4.49895807 25.20942984 0.17017987 
8.06227607 0.33037021 0.03829152 
1509.63455586 169.48985290 1170.62898871 
227.58441709 92.35539695 1204.37958553 
3975.99199717 1191.77773873 215.36929902 
648.34905195 529.66055623 849.92087452 
340.40019218 318.36419327 604.49292675 
2293.87004889 470.12927977 88.35214424 
477.35878851 248.20589418 25463.92254185 
9717.09811062 86.25768214 533.26681378 
1204.09698687 1935.58696536 183.19460359 
21.00470018 36.63693351 0.00000000 
2463.17291380 655.61801018 653.57946086 
# 15x3 choice variable Y[59]
0.00000000 0.00000000 0.00000000 
0.00000000 0.00000000 0.00003483 
0.00120884 0.00000000 0.00032339 
0.00000000 2.53673799 0.00000000 
0.00000000 0.00000000 0.00000000 
0.00000000 0.00000000 0.00079437 
404.14122238 0.00000000 0.00000000 
74.20195432 0.00000000 0.00000000 
32.98067687 189.55022333 0.00099719 
0.00000000 0.00000000 0.00000000 
0.00000000 23.28338515 0.00000000 
0.00000000 0.00000000 0.00000000 
0.00000000 0.00000000 0.00014711 
0.00000000 0.00000000 0.00000000 
566.99728186 1932.59650434 0.00000000 
# Day 60
# 15x15 choice variable E[60]
1.00000000 1.00000000 0.99059222 0.94088692 0.95506948 0.97035368 1.00000000 1.00000000 1.00000000 1.00000000 0.65458619 0.98629644 0.99841485 0.99810685 0.99823563 
1.00000000 1.00000000 1.00000000 0.61832216 0.98823169 0.89546804 1.00000000 1.00000000 0.99996517 1.00000000 0.99943943 1.00000000 0.61595792 0.48675347 0.99564446 
0.99059222 1.00000000 1.00000000 0.99996517 0.95337754 0.92559849 0.83196752 0.67089128 1.00000000 0.98153636 1.00000000 0.89657211 0.98068738 0.97232422 0.99988827 
0.94088692 0.61832216 0.99996517 1.00000000 1.00000000 0.97707494 0.97028791 0.98763589 0.99993955 0.99996517 0.99756721 0.98143331 0.57234761 0.00000000 1.00000000 
0.95506948 0.98823169 0.95337754 1.00000000 1.00000000 1.00000000 1.00000000 0.67811793 1.00000000 1.00000000 0.99939438 0.97913976 0.99502920 0.86992690 0.99476689 
0.97035368 0.89546804 0.92559849 0.97707494 1.00000000 1.00000000 1.00000000 1.00000000 0.99664432 0.67580005 0.98789466 0.97832500 0.99418207 0.90307445 0.99276803 
1.00000000 1.00000000 0.83196752 0.97028791 1.00000000 1.00000000 1.00000000 1.00000000 1.00000000 0.93547624 0.92753668 0.58937227 0.96515950 0.96073595 0.92063383 
1.00000000 1.00000000 0.67089128 0.98763589 0.67811793 1.00000000 1.00000000 0.99979656 1.00000000 0.99981633 1.00000000 0.98573202 0.99975621 1.00000000 0.67833587 
1.00000000 0.99996517 1.00000000 0.99993955 1.00000000 0.99664432 1.00000000 1.00000000 1.00000000 0.99794173 1.00000000 0.61450927 0.99797100 0.86607942 1.00000000 
1.00000000 1.00000000 0.98153636 0.99996517 1.00000000 0.67580005 0.93547624 0.99981633 0.99794173 0.98590389 0.99824190 1.00000000 1.00000000 0.57696856 0.91265631 
0.65458619 0.99943943 1.00000000 0.99756721 0.99939438 0.98789466 0.92753668 1.00000000 1.00000000 0.99824190 0.87114507 0.97817391 0.90555777 0.90513571 0.97727961 
0.98629644 1.00000000 0.89657211 0.98143331 0.97913976 0.97832500 0.58937227 0.98573202 0.61450927 1.00000000 0.97817391 0.68030418 0.98553067 0.66927048 0.99989113 
0.99841485 0.61595792 0.98068738 0.57234761 0.99502920 0.99418207 0.96515950 0.99975621 0.99797100 1.00000000 0.90555777 0.98553067 0.87920346 0.99595386 0.99956423 
0.99810685 0.48675347 0.97232422 0.00000000 0.86992690 0.90307445 0.96073595 1.00000000 0.86607942 0.57696856 0.90513571 0.66927048 0.99595386 1.00000000 1.00000000 
0.99823563 0.99564446 0.99988827 1.00000000 0.99476689 0.99276803 0.92063383 0.67833587 1.00000000 0.91265631 0.97727961 0.99989113 0.99956423 1.00000000 0.99806410 
# 15x3 choice variable X[60]
27.50977460 1711.74560406 2370.08313648 
0.00000000 0.00000000 0.00000000 
0.41472022 0.02794893 1.04650442 
22.39378229 0.15611391 0.19259938 
259.83648126 269.18363170 2277.47507862 
124.53718449 386.81281358 105.80904223 
155.61377327 7456.70256729 864.11532044 
6895.55625935 7918.48715096 1152.79485928 
6624.21751043 1224.01235999 6391.96057879 
95.72086594 1762.98520331 389.58712489 
212.36931664 453.21014954 141.58642452 
37.67102491 3118.55733818 164.38031735 
0.00000000 0.00000000 1003.79510833 
0.00000000 0.00000000 0.00008095 
92.21975811 7684.26377841 2952.05728190 
# 15x3 choice variable Y[60]
0.00000000 0.00000000 0.00000000 
0.00000000 0.00000000 0.00000000 
0.12460751 0.00130020 0.00003483 
0.33361573 0.00000000 0.00003483 
0.00000000 0.00000000 0.00003483 
0.00000000 0.00000000 0.00000000 
197.49992284 221.26532168 0.00000000 
0.00000000 0.00000000 0.00000000 
416.66680546 0.00000000 0.00007012 
0.00000000 300.12582828 0.00002938 
28.14125007 943.45362875 0.00000000 
0.00000000 0.00000000 0.00000000 
0.00000000 0.00000000 0.00003483 
0.00000000 0.00000000 0.00000000 
759.64800129 1137.45393065 0.00098311 
# Day 61
# 15x15 choice variable E[61]
1.00000000 0.99996517 0.96759549 0.92418346 0.99513005 0.99235533 1.00000000 0.99996517 0.99035474 1.00000000 0.98662589 0.63016358 0.99978601 0.98643417 0.98473200 
0.99996517 1.00000000 1.00000000 0.98305510 0.94225588 0.60766098 1.00000000 1.00000000 1.00000000 1.00000000 1.00000000 0.94961433 0.94585772 0.61572772 0.99524340 
0.96759549 1.00000000 1.00000000 1.00000000 0.97350719 0.90061114 0.96557802 0.98801814 0.68552334 0.97019086 0.99841284 0.93961514 0.93176702 0.97012511 0.99996517 
0.92418346 0.98305510 1.00000000 1.00000000 1.00000000 0.99373585 0.94187385 0.94751135 1.00000000 0.99996517 0.99994110 0.93220952 0.28186775 0.18948812 1.00000000 
0.99513005 0.94225588 0.97350719 1.00000000 1.00000000 1.00000000 1.00000000 0.99813384 1.00000000 0.99947953 0.99526348 0.69308290 0.99984256 0.80294659 0.61023437 
0.99235533 0.60766098 0.90061114 0.99373585 1.00000000 1.00000000 1.00000000 0.99983394 0.99814444 0.89552125 0.99618655 0.96857495 0.96538635 0.87355402 0.99954583 
1.00000000 1.00000000 0.96557802 0.94187385 1.00000000 1.00000000 0.70695033 1.00000000 1.00000000 0.98229093 0.97830192 0.63252981 0.99160033 0.92963052 0.99792372 
0.99996517 1.00000000 0.98801814 0.94751135 0.99813384 0.99983394 1.00000000 0.99951488 0.76438697 0.98216662 0.96412091 0.99769458 0.71548229 0.99728640 0.98195043 
0.99035474 1.00000000 0.68552334 1.00000000 1.00000000 0.99814444 1.00000000 0.76438697 0.99993862 0.99991045 0.96269429 0.93025673 1.00000000 0.97778130 0.99570572 
1.00000000 1.00000000 0.97019086 0.99996517 0.99947953 0.89552125 0.98229093 0.98216662 0.99991045 0.98234751 0.99543809 1.00000000 1.00000000 0.82308755 0.98643597 
0.98662589 1.00000000 0.99841284 0.99994110 0.99526348 0.99618655 0.97830192 0.96412091 0.96269429 0.99543809 0.89868874 1.00000000 0.93662481 0.64332649 0.98648851 
0.63016358 0.94961433 0.93961514 0.93220952 0.69308290 0.96857495 0.63252981 0.99769458 0.93025673 1.00000000 1.00000000 0.99917078 0.97563163 0.99478803 0.98779081 
0.99978601 0.94585772 0.93176702 0.28186775 0.99984256 0.96538635 0.99160033 0.71548229 1.00000000 1.00000000 0.93662481 0.97563163 0.89271982 0.98281758 0.98790662 
0.98643417 0.61572772 0.97012511 0.18948812 0.80294659 0.87355402 0.92963052 0.99728640 0.97778130 0.82308755 0.64332649 0.99478803 0.98281758 0.76480738 1.00000000 
0.98473200 0.99524340 0.99996517 1.00000000 0.61023437 0.99954583 0.99792372 0.98195043 0.99570572 0.98643597 0.98648851 0.98779081 0.98790662 1.00000000 0.99067081 
# 15x3 choice variable X[61]
1650.41298171 541.97397173 447.45158413 
0.00000000 0.00000000 0.00000000 
0.71868784 0.20266785 0.08068466 
3.28275327 3.45868116 0.27688697 
261.58928426 91.84413559 3149.24830509 
143.72630639 0.00000000 778.06687193 
7282.03117330 914.99047655 2805.99920520 
1780.31487141 22.12163700 1625.12363302 
318.28838633 29131.22488947 1379.87161265 
1875.31699327 887.56411762 1328.64479675 
2877.22215938 618.71541978 71.80216434 
10083.13079531 2764.08236922 283.73547144 
0.00049925 166.27077728 5799.47865973 
0.00000000 0.00000000 0.00000000 
3889.38658339 1982.31019453 4480.71012036 
# 15x3 choice variable Y[61]
0.00000000 0.00000000 0.00007463 
0.00000000 0.00000000 0.00000000 
0.56107463 0.12913020 0.00000000 
0.61256401 0.00000000 0.00000000 
0.00000000 0.00000000 0.00003051 
0.00000000 0.00000000 0.00050010 
0.00000000 966.27796133 0.00000000 
0.00000000 0.00000000 0.00000000 
0.00000000 13.47015148 0.00000000 
201.88320201 0.00000000 0.00000000 
352.32232175 484.94525815 0.00000000 
344.80072119 0.00000000 0.00000000 
0.00000000 0.00000000 0.00007072 
0.00000000 0.00000000 0.00000000 
113.26103122 1753.01541186 0.00061906 
# Day 62
# 15x15 choice variable E[62]
1.00000000 0.99996517 0.97633729 0.99248616 0.99530189 0.59659691 0.99994434 1.00000000 1.00000000 0.99936421 0.96656567 0.68278305 0.99521124 0.99789560 0.97909321 
0.99996517 1.00000000 1.00000000 0.95829698 0.96669645 0.89968873 0.67810382 0.99995978 0.99847982 0.70817839 1.00000000 0.99648453 0.92773030 0.98189545 0.98268343 
0.97633729 1.00000000 1.00000000 0.99920154 0.91549278 0.96279678 0.88330341 0.98958375 0.99907627 0.97892336 0.99978377 0.97958860 0.95224334 0.84225567 1.00000000 
0.99248616 0.95829698 0.99920154 1.00000000 0.99215030 0.99423159 0.97219218 0.96784355 0.74378551 1.00000000 1.00000000 0.97554495 0.59362137 0.00000000 0.99992878 
0.99530189 0.96669645 0.91549278 0.99215030 1.00000000 1.00000000 0.98959636 0.94889018 1.00000000 0.99122646 1.00000000 1.00000000 0.97052118 0.85345752 0.98061222 
0.59659691 0.89968873 0.96279678 0.99423159 1.00000000 0.99333155 1.00000000 0.99971013 0.99930246 0.87265955 0.91133521 0.98758266 0.95909395 0.93865463 1.00000000 
0.99994434 0.67810382 0.88330341 0.97219218 0.98959636 1.00000000 1.00000000 0.31727269 1.00000000 0.68816920 0.95809658 0.98944393 0.99760309 0.95660036 0.97576846 
1.00000000 0.99995978 0.98958375 0.96784355 0.94889018 0.99971013 0.31727269 0.84493597 1.00000000 1.00000000 1.00000000 0.99125074 0.74651705 1.00000000 0.95632899 
1.00000000 0.99847982 0.99907627 0.74378551 1.00000000 0.99930246 1.00000000 1.00000000 0.99148672 1.00000000 1.00000000 0.97456659 0.99897031 0.98040947 1.00000000 
0.99936421 0.70817839 0.97892336 1.00000000 0.99122646 0.87265955 0.68816920 1.00000000 1.00000000 0.99668376 0.99690910 0.69320504 0.99473495 0.88622854 0.98075667 
0.96656567 1.00000000 0.99978377 1.00000000 1.00000000 0.91133521 0.95809658 1.00000000 1.00000000 0.99690910 0.63214987 1.00000000 0.64737368 0.84427431 0.99447473 
0.68278305 0.99648453 0.97958860 0.97554495 1.00000000 0.98758266 0.98944393 0.99125074 0.97456659 0.69320504 1.00000000 1.00000000 0.99939483 0.81214057 1.00000000 
0.99521124 0.92773030 0.95224334 0.59362137 0.97052118 0.95909395 0.99760309 0.74651705 0.99897031 0.99473495 0.64737368 0.99939483 0.75847208 0.99936859 1.00000000 
0.99789560 0.98189545 0.84225567 0.00000000 0.85345752 0.93865463 0.95660036 1.00000000 0.98040947 0.88622854 0.84427431 0.81214057 0.99936859 0.86048084 1.00000000 
0.97909321 0.98268343 1.00000000 0.99992878 0.98061222 1.00000000 0.97576846 0.95632899 1.00000000 0.98075667 0.99447473 1.00000000 1.00000000 1.00000000 0.98330838 
# 15x3 choice variable X[62]
274.14717332 130.10587968 32.87162338 
0.00000000 0.00000000 0.00000000 
0.45989263 0.06598985 0.29808249 
0.42892140 4.86678752 55.21150953 
899.93823689 1903.01881462 468.81356694 
0.00000000 115.43501486 1409.86101974 
6224.14910351 146.78742863 2440.75765895 
568.44274859 2338.51266756 2471.85291275 
791.11291899 300.83529716 2337.13958956 
90.62106548 3861.65103650 1481.13917793 
1331.71342577 15937.33736753 227.94547801 
117.19112465 549.64865658 67.79650754 
644.05111459 1103.01524469 32.66224477 
757.91410317 0.00000000 0.00000000 
1033.32871726 29817.75992523 3022.76301092 
# 15x3 choice variable Y[62]
0.00000000 0.00000000 0.00004229 
0.00000000 0.00000000 0.00003483 
0.00008613 0.00000000 0.00000000 
0.05616634 0.11517320 0.00000000 
90.20311353 0.00000000 0.00000000 
0.00000000 276.86957553 0.00000000 
178.53263502 0.00000000 0.00000000 
0.00000000 2474.57805687 0.00000000 
2515.01285870 0.00000000 0.00007891 
320.59253063 0.00000000 0.00092780 
564.60787031 448.87676247 0.00001021 
0.00000000 0.00000000 0.00003483 
0.00000000 0.00000000 0.00016077 
0.00000000 0.00000000 0.00000000 
70.58268819 340.40126963 0.00094972 
# Day 63
# 15x15 choice variable E[63]
1.00000000 0.99985594 0.96140691 0.99041613 0.98408020 0.67247794 1.00000000 1.00000000 1.00000000 0.99642110 0.59325425 0.99617891 0.97517330 0.99215089 0.99548712 
0.99985594 1.00000000 0.99996517 0.77875869 0.97321050 0.65202802 1.00000000 1.00000000 0.61110030 1.00000000 0.99263751 1.00000000 0.99462085 0.86861913 0.98678259 
0.96140691 0.99996517 1.00000000 0.99240618 0.99134084 0.85865817 0.91094945 0.96272377 0.99992047 0.99616494 0.98111419 0.94413435 0.66729922 0.89623746 0.99994310 
0.99041613 0.77875869 0.99240618 1.00000000 0.75928321 0.98166313 0.91087516 0.94551615 1.00000000 1.00000000 1.00000000 0.97969178 0.68048478 0.00000000 0.68869218 
0.98408020 0.97321050 0.99134084 0.75928321 0.70753616 1.00000000 1.00000000 0.95040506 1.00000000 0.99952534 1.00000000 0.98776812 0.98130324 0.69764572 0.95453587 
0.67247794 0.65202802 0.85865817 0.98166313 1.00000000 1.00000000 1.00000000 1.00000000 0.98199290 0.80281065 0.96283377 1.00000000 0.98380647 0.90470642 1.00000000 
1.00000000 1.00000000 0.91094945 0.91087516 1.00000000 1.00000000 1.00000000 1.00000000 1.00000000 0.99871980 0.92050992 0.79599142 0.98718305 0.79438083 0.97915085 
1.00000000 1.00000000 0.96272377 0.94551615 0.95040506 1.00000000 1.00000000 0.99975517 1.00000000 1.00000000 1.00000000 1.00000000 0.99606224 0.97952621 0.68298462 
1.00000000 0.61110030 0.99992047 1.00000000 1.00000000 0.98199290 1.00000000 1.00000000 0.99930762 0.71121836 1.00000000 0.97163942 0.68634576 0.65725927 0.99937451 
0.99642110 1.00000000 0.99616494 1.00000000 0.99952534 0.80281065 0.99871980 1.00000000 0.71121836 0.96876326 1.00000000 0.68821093 0.97698252 0.83395702 0.99516425 
0.59325425 0.99263751 0.98111419 1.00000000 1.00000000 0.96283377 0.92050992 1.00000000 1.00000000 1.00000000 0.95280807 1.00000000 0.95710533 0.94949229 0.98996620 
0.99617891 1.00000000 0.94413435 0.97969178 0.98776812 1.00000000 0.79599142 1.00000000 0.97163942 0.68821093 1.00000000 0.97521492 1.00000000 0.99133324 0.68506468 
0.97517330 0.99462085 0.66729922 0.68048478 0.98130324 0.98380647 0.98718305 0.99606224 0.68634576 0.97698252 0.95710533 1.00000000 0.89792854 0.75268402 1.00000000 
0.99215089 0.86861913 0.89623746 0.00000000 0.69764572 0.90470642 0.79438083 0.97952621 0.65725927 0.83395702 0.94949229 0.99133324 0.75268402 0.86441240 0.99748201 
0.99548712 0.98678259 0.99994310 0.68869218 0.95453587 1.00000000 0.97915085 0.68298462 0.99937451 0.99516425 0.98996620 0.68506468 1.00000000 0.99748201 0.98184681 
# 15x3 choice variable X[63]
3922.23978550 0.00000000 262.26052528 
0.00000000 0.00000000 0.00000000 
0.34477127 1.19345411 0.41841547 
3.15844089 0.19462370 1.91740265 
642.66963890 124.23102097 956.33841386 
1178.86083242 1467.20525194 329.38298110 
247.87303180 11574.42763379 274.75938095 
392.29733440 530.23540817 14771.37815817 
5748.13457767 1235.39096424 1664.11872487 
1057.90585870 109.83719973 3489.36149387 
2718.22964846 919.93354342 2811.97610676 
19.42521548 1507.54283670 117.40165914 
93.25452629 145.18295033 97.91240602 
954.39531697 0.00000000 7503.90834864 
440.86008780 30628.73560315 659.79291305 
# 15x3 choice variable Y[63]
0.00000000 0.00000000 0.00000000 
0.00000000 0.00000000 0.00003483 
0.00000000 0.82665560 0.00000000 
0.02125668 0.28388546 0.00003483 
0.00000000 1693.59162328 0.00003930 
0.00000000 7.55708125 0.00010223 
0.00000000 0.00000000 0.00000000 
26.19395945 0.00000000 0.00000000 
573.04725889 166.30671839 0.00091744 
1646.60400887 0.00000000 0.00084841 
0.00000000 100.62032653 0.00000000 
15.02669305 182.89991264 0.00006926 
1318.29818428 0.00000000 0.00004669 
0.00000000 0.00000000 0.00005923 
1241.04962821 2161.83711075 0.00005318 
# Day 64
# 15x15 choice variable E[64]
1.00000000 0.99996517 0.96299693 0.90236399 0.99817159 0.93798971 1.00000000 0.69796114 1.00000000 1.00000000 0.85492859 0.98066309 0.98564994 0.99813756 0.98904882 
0.99996517 1.00000000 0.99896886 0.95170267 0.96988839 0.97095780 0.99230565 1.00000000 1.00000000 1.00000000 1.00000000 0.99479300 0.96356348 0.92294429 0.96308736 
0.96299693 0.99896886 1.00000000 1.00000000 0.97736037 0.93234394 0.93528500 0.98741271 1.00000000 0.98673522 0.69768050 0.91212101 0.98619825 0.85609045 0.99820667 
0.90236399 0.95170267 1.00000000 1.00000000 1.00000000 0.97328806 0.93026665 0.97783086 1.00000000 0.99990860 0.99967397 0.86721773 0.95992928 0.59897820 0.73968373 
0.99817159 0.96988839 0.97736037 1.00000000 1.00000000 1.00000000 0.99398707 0.95979718 1.00000000 0.99932404 0.94919280 0.99994008 0.95102643 0.72767806 0.96743777 
0.93798971 0.97095780 0.93234394 0.97328806 1.00000000 1.00000000 1.00000000 0.68644733 0.99985562 0.93786866 0.98740205 0.97802517 0.97064740 0.88463951 1.00000000 
1.00000000 0.99230565 0.93528500 0.93026665 0.99398707 1.00000000 0.70599559 1.00000000 1.00000000 0.99883036 0.99919824 0.87144604 1.00000000 0.84128146 0.95431942 
0.69796114 1.00000000 0.98741271 0.97783086 0.95979718 0.68644733 1.00000000 0.99607252 1.00000000 0.98420878 1.00000000 0.96128580 0.96345963 0.99094466 0.97966783 
1.00000000 1.00000000 1.00000000 1.00000000 1.00000000 0.99985562 1.00000000 1.00000000 0.68609820 1.00000000 0.99421271 0.97943023 0.99067091 0.66115163 1.00000000 
1.00000000 1.00000000 0.98673522 0.99990860 0.99932404 0.93786866 0.99883036 0.98420878 1.00000000 1.00000000 0.70429981 0.99691718 0.93479220 0.67527718 0.95632626 
0.85492859 1.00000000 0.69768050 0.99967397 0.94919280 0.98740205 0.99919824 1.00000000 0.99421271 0.70429981 0.95870739 1.00000000 0.94483987 0.98499441 0.88320768 
0.98066309 0.99479300 0.91212101 0.86721773 0.99994008 0.97802517 0.87144604 0.96128580 0.97943023 0.99691718 1.00000000 0.98906616 0.69061084 0.96811687 0.99973570 
0.98564994 0.96356348 0.98619825 0.95992928 0.95102643 0.97064740 1.00000000 0.96345963 0.99067091 0.93479220 0.94483987 0.69061084 0.48741431 0.98988025 0.73343034 
0.99813756 0.92294429 0.85609045 0.59897820 0.72767806 0.88463951 0.84128146 0.99094466 0.66115163 0.67527718 0.98499441 0.96811687 0.98988025 0.88565208 1.00000000 
0.98904882 0.96308736 0.99820667 0.73968373 0.96743777 1.00000000 0.95431942 0.97966783 1.00000000 0.95632626 0.88320768 0.99973570 0.73343034 1.00000000 0.96535453 
# 15x3 choice variable X[64]
981.59858024 4083.63713398 49.46321301 
0.00000000 0.00000000 0.00000000 
0.11033793 0.12726630 0.21150391 
1.82444698 0.62384142 4.55856051 
2065.21630265 601.73362284 892.34638416 
0.00000000 921.53867164 50.04037777 
287.76670553 4710.50752855 789.40573288 
2613.21371897 365.58633053 8364.82992369 
320.21309735 1985.26208146 398.33937124 
0.00000000 414.96093372 832.73257334 
656.22966950 91.58245563 10293.51154326 
5749.50202577 1017.75211629 4730.66038237 
1303.83978478 0.00000000 1078.15667165 
0.00000000 261.56608526 111.55642389 
856.39285340 11348.78299080 2509.03865960 
# 15x3 choice variable Y[64]
45.29496728 0.00000000 0.00000000 
0.00000000 0.00000000 0.00000000 
0.10709327 0.36767037 0.00053702 
0.00000000 0.17444982 0.00000000 
0.00000000 0.00000000 0.00000000 
0.00013053 0.00000000 0.00000000 
370.41296305 134.39724348 0.00003483 
150.77555900 1601.01947508 0.00098824 
118.90836677 0.00000000 0.00008261 
0.00000000 233.78788979 0.00000000 
0.00000000 0.00000000 0.00000000 
0.00000000 0.00000000 0.00000000 
0.00000000 0.00000000 0.00000000 
0.00000000 0.00000000 0.00000000 
171.64945581 0.00000000 0.00098142 
# Day 65
# 15x15 choice variable E[65]
1.00000000 0.99996517 0.99606654 0.92050283 0.99702368 0.95422667 1.00000000 0.99996517 1.00000000 1.00000000 0.87062895 0.97492729 1.00000000 0.97480713 0.94913685 
0.99996517 1.00000000 1.00000000 0.98797451 0.93412764 0.92146115 0.98974867 1.00000000 0.99397141 1.00000000 0.99980138 0.99642865 0.90612231 0.90212174 1.00000000 
0.99606654 1.00000000 1.00000000 1.00000000 0.99080175 0.92652466 0.94949880 0.99058303 1.00000000 0.99990619 0.99961398 0.96389848 0.95141134 0.60387005 0.72126519 
0.92050283 0.98797451 1.00000000 1.00000000 1.00000000 0.67983090 0.88303483 0.96210598 1.00000000 1.00000000 1.00000000 0.91708761 0.66060162 0.13189726 0.99538295 
0.99702368 0.93412764 0.99080175 1.00000000 0.74925180 1.00000000 0.99416271 0.91042521 1.00000000 0.76266974 0.63232038 0.96435229 0.96624584 0.71405646 0.67600863 
0.95422667 0.92146115 0.92652466 0.67983090 1.00000000 0.99214346 1.00000000 1.00000000 0.99804103 0.94282127 0.99565122 0.98562236 0.96262250 0.88364496 0.70052042 
1.00000000 0.98974867 0.94949880 0.88303483 0.99416271 1.00000000 1.00000000 1.00000000 1.00000000 1.00000000 0.60228672 0.89291960 1.00000000 0.81009274 0.98753640 
0.99996517 1.00000000 0.99058303 0.96210598 0.91042521 1.00000000 1.00000000 1.00000000 1.00000000 1.00000000 0.97286015 1.00000000 0.99903074 0.99486978 0.67763144 
1.00000000 0.99397141 1.00000000 1.00000000 1.00000000 0.99804103 1.00000000 1.00000000 0.68485549 1.00000000 0.66455608 0.98093433 0.69043341 0.96898400 0.60964857 
1.00000000 1.00000000 0.99990619 1.00000000 0.76266974 0.94282127 1.00000000 1.00000000 1.00000000 0.90410041 0.98598626 0.99621509 0.97120824 0.96125824 0.94887012 
0.87062895 0.99980138 0.99961398 1.00000000 0.63232038 0.99565122 0.60228672 0.97286015 0.66455608 0.98598626 0.97659917 1.00000000 0.99924966 0.82970531 1.00000000 
0.97492729 0.99642865 0.96389848 0.91708761 0.96435229 0.98562236 0.89291960 1.00000000 0.98093433 0.99621509 1.00000000 0.99271625 0.69545024 0.71531582 0.97562341 
1.00000000 0.90612231 0.95141134 0.66060162 0.96624584 0.96262250 1.00000000 0.99903074 0.69043341 0.97120824 0.99924966 0.69545024 0.79302150 0.99523116 1.00000000 
0.97480713 0.90212174 0.60387005 0.13189726 0.71405646 0.88364496 0.81009274 0.99486978 0.96898400 0.96125824 0.82970531 0.71531582 0.99523116 1.00000000 1.00000000 
0.94913685 1.00000000 0.72126519 0.99538295 0.67600863 0.70052042 0.98753640 0.67763144 0.60964857 0.94887012 1.00000000 0.97562341 1.00000000 1.00000000 0.96511085 
# 15x3 choice variable X[65]
424.13469932 592.85533368 169.03688972 
0.00000000 0.00000000 0.00000000 
4.54847764 3.13205002 1.09594037 
2.83998800 4.91970254 0.67888982 
132.04240858 444.36983157 1254.24264373 
92.66285898 75.51780301 8.27508245 
756.01217343 1908.39050070 323.67096610 
1016.84780851 2992.96943645 4943.66687586 
2770.63534275 559.85051795 185.49527248 
1364.65016267 863.36840467 27781.76776641 
52.44277716 2238.60823175 1238.50006498 
1370.93934947 2206.91524557 12018.77747313 
1109.51794933 2415.91616286 1071.60691242 
0.00000000 1052.30864489 82.48546221 
2012.56353963 13658.21790015 861.72516954 
# 15x3 choice variable Y[65]
0.00000000 0.00000000 0.00006965 
0.00000000 0.00000000 0.00000000 
0.00000000 0.09167537 0.00045762 
0.00000000 0.54512574 0.00000000 
0.00000000 0.00000000 0.00003483 
0.00000000 12.01201468 0.00000000 
0.00000000 334.06888178 0.00000000 
0.00000000 723.60932229 0.00000000 
64.83039328 369.69748308 0.00001799 
19.30861757 0.00000000 0.00005409 
0.00000000 86.93911756 0.00003483 
0.00000000 0.00000000 0.00000000 
0.00000000 0.00000000 0.00009796 
0.00007466 0.00000000 0.00000000 
1419.94773361 173.20291685 0.00019706 
# Day 66
# 15x15 choice variable E[66]
1.00000000 1.00000000 0.62520595 0.98764441 1.00000000 0.97469986 1.00000000 1.00000000 1.00000000 0.69393196 0.97062832 0.99561567 0.97172889 1.00000000 0.98475260 
1.00000000 1.00000000 0.99993655 0.89037591 0.64697619 0.94807290 0.99925598 0.99987528 1.00000000 0.99964024 1.00000000 0.95895143 0.91597463 0.95915781 0.92693812 
0.62520595 0.99993655 1.00000000 0.99996517 0.98109822 0.89865262 0.72833077 0.99385919 0.73104402 0.99845230 1.00000000 0.96416847 0.47634843 0.92227961 0.99996349 
0.98764441 0.89037591 0.99996517 1.00000000 1.00000000 1.00000000 0.94810081 0.97158163 1.00000000 1.00000000 1.00000000 0.96017801 0.91424982 0.00000000 0.99987311 
1.00000000 0.64697619 0.98109822 1.00000000 1.00000000 0.99990593 0.97825211 0.96677086 1.00000000 1.00000000 0.99860890 1.00000000 0.95672121 0.56553905 0.94896781 
0.97469986 0.94807290 0.89865262 1.00000000 0.99990593 0.68243380 1.00000000 0.98513226 0.97653448 0.98826208 0.99370458 0.99946297 0.99650693 0.88129731 0.95786428 
1.00000000 0.99925598 0.72833077 0.94810081 0.97825211 1.00000000 0.99911592 0.81209316 0.99043528 1.00000000 0.95803979 0.86641956 0.63212004 0.71542993 0.90813542 
1.00000000 0.99987528 0.99385919 0.97158163 0.96677086 0.98513226 0.81209316 1.00000000 1.00000000 0.98062821 0.99801999 1.00000000 0.99964823 0.92620085 0.93542216 
1.00000000 1.00000000 0.73104402 1.00000000 1.00000000 0.97653448 0.99043528 1.00000000 1.00000000 0.69640752 1.00000000 0.98397244 1.00000000 0.91042732 0.99994051 
0.69393196 0.99964024 0.99845230 1.00000000 1.00000000 0.98826208 1.00000000 0.98062821 0.69640752 0.98708671 0.99194386 1.00000000 1.00000000 0.91217530 0.68582683 
0.97062832 1.00000000 1.00000000 1.00000000 0.99860890 0.99370458 0.95803979 0.99801999 1.00000000 0.99194386 0.92584617 0.99643213 0.92684336 0.98370597 0.81219160 
0.99561567 0.95895143 0.96416847 0.96017801 1.00000000 0.99946297 0.86641956 1.00000000 0.98397244 1.00000000 0.99643213 0.67327941 1.00000000 0.97884479 1.00000000 
0.97172889 0.91597463 0.47634843 0.91424982 0.95672121 0.99650693 0.63212004 0.99964823 1.00000000 1.00000000 0.92684336 1.00000000 0.62537194 1.00000000 0.99923846 
1.00000000 0.95915781 0.92227961 0.00000000 0.56553905 0.88129731 0.71542993 0.92620085 0.91042732 0.91217530 0.98370597 0.97884479 1.00000000 0.93450216 1.00000000 
0.98475260 0.92693812 0.99996349 0.99987311 0.94896781 0.95786428 0.90813542 0.93542216 0.99994051 0.68582683 0.81219160 1.00000000 0.99923846 1.00000000 0.90464727 
# 15x3 choice variable X[66]
6357.07191135 248.71227666 2121.43249279 
0.00003483 0.00000000 0.00000000 
0.50449051 0.13740235 0.03880904 
0.47214999 0.18802274 0.16489106 
4586.83827215 250.16023165 156.01849501 
414.97933925 440.73528235 276.97652470 
122.85052000 3112.96776587 2621.21050709 
3917.99887924 1179.93479205 336.31538838 
39.64557094 1163.77925956 2107.20362175 
431.48357451 422.89902835 17109.86443875 
4928.03529810 3507.76368352 1887.08028546 
332.53887595 989.44633081 511.19324195 
82.59634737 5832.53881475 76.73272700 
3839.96095217 1047.62067008 104.73441610 
858.40012704 450.84515857 362.98941581 
# 15x3 choice variable Y[66]
0.00000000 0.00000000 0.00000000 
0.00000000 0.00000000 0.00000000 
0.64136018 0.00000000 0.00000000 
7.27661007 0.28903934 0.00000000 
37.80952551 5.51627534 0.00000000 
0.00000000 0.00000000 0.00003483 
0.00000000 0.00000000 0.00000000 
0.00000000 0.00000000 0.00005781 
77.36119468 601.78916850 0.00000000 
25.38682330 0.00000000 0.00000000 
0.00000000 0.00000000 0.00000000 
62.58492295 68.38416617 0.00000000 
0.00000000 0.00000000 0.00008591 
0.00000000 0.00000000 0.00000000 
382.14843622 2271.37129790 0.00000000 
# Day 67
# 15x15 choice variable E[67]
1.00000000 0.73512654 0.96557001 0.94418627 0.69856644 0.92403873 0.99996517 1.00000000 0.99996517 1.00000000 0.98039042 0.99776524 0.99954006 0.98250559 0.99749414 
0.73512654 1.00000000 1.00000000 0.98728571 0.93807198 0.96021180 0.99951827 0.99960280 1.00000000 1.00000000 1.00000000 0.98160532 0.36924388 0.89507542 0.97501761 
0.96557001 1.00000000 1.00000000 1.00000000 0.97907551 0.56673341 0.96139224 0.99547793 1.00000000 1.00000000 0.99461943 0.86525223 0.98987870 0.92813680 1.00000000 
0.94418627 0.98728571 1.00000000 1.00000000 0.73582657 0.99757337 0.96813200 0.81544730 1.00000000 0.99996517 1.00000000 0.98526718 0.99360256 0.34400833 0.99980561 
0.69856644 0.93807198 0.97907551 0.73582657 1.00000000 1.00000000 0.98881325 0.93480762 0.99831876 0.99126481 1.00000000 0.96187234 1.00000000 0.97340561 0.89744295 
0.92403873 0.96021180 0.56673341 0.99757337 1.00000000 0.99983844 1.00000000 0.99077841 1.00000000 0.98177625 0.97136110 0.98647241 0.98353257 0.73135762 1.00000000 
0.99996517 0.99951827 0.96139224 0.96813200 0.98881325 1.00000000 0.98995811 1.00000000 1.00000000 1.00000000 0.99125926 0.84865325 0.99695953 0.79829665 0.82558658 
1.00000000 0.99960280 0.99547793 0.81544730 0.93480762 0.99077841 1.00000000 1.00000000 1.00000000 0.99839639 0.98271792 0.99852110 1.00000000 0.96316855 0.97764760 
0.99996517 1.00000000 1.00000000 1.00000000 0.99831876 1.00000000 1.00000000 1.00000000 1.00000000 0.98128672 0.99975928 0.95984356 0.99513898 0.91855084 0.99839143 
1.00000000 1.00000000 1.00000000 0.99996517 0.99126481 0.98177625 1.00000000 0.99839639 0.98128672 0.86704507 1.00000000 0.96274260 0.96980572 0.89212720 0.98324416 
0.98039042 1.00000000 0.99461943 1.00000000 1.00000000 0.97136110 0.99125926 0.98271792 0.99975928 1.00000000 0.65554287 1.00000000 0.92745842 0.92222013 0.92107365 
0.99776524 0.98160532 0.86525223 0.98526718 0.96187234 0.98647241 0.84865325 0.99852110 0.95984356 0.96274260 1.00000000 0.79953232 1.00000000 0.85435126 0.95768199 
0.99954006 0.36924388 0.98987870 0.99360256 1.00000000 0.98353257 0.99695953 1.00000000 0.99513898 0.96980572 0.92745842 1.00000000 0.89273601 1.00000000 1.00000000 
0.98250559 0.89507542 0.92813680 0.34400833 0.97340561 0.73135762 0.79829665 0.96316855 0.91855084 0.89212720 0.92222013 0.85435126 1.00000000 0.85071820 1.00000000 
0.99749414 0.97501761 1.00000000 0.99980561 0.89744295 1.00000000 0.82558658 0.97764760 0.99839143 0.98324416 0.92107365 0.95768199 1.00000000 1.00000000 0.94815004 
# 15x3 choice variable X[67]
2103.35471340 1030.01244733 811.72846388 
0.00000000 0.00000000 0.00000000 
2.68928640 0.43959468 0.11683714 
2.38751518 4.60513692 6.40863302 
16.06320298 665.78243654 249.56418999 
342.67511780 149.53881748 6100.53963231 
429.83676006 669.77608554 193.75983617 
71.26685453 6927.19798722 4950.99912428 
600.99317428 648.48917463 1394.94718132 
900.65669980 805.62712297 1828.06452433 
9405.74062931 4095.18199268 6908.61793307 
363.60135388 540.77882313 8362.60304712 
0.00000000 1326.14256640 577.11242916 
465.71233377 0.00000000 26.55643194 
2668.28593816 7744.20902488 22200.03730470 
# 15x3 choice variable Y[67]
0.00000000 0.00000000 0.00003483 
0.00000000 0.00000000 0.00000000 
0.04225565 0.00000000 0.00027667 
0.01269566 0.19689433 0.00000000 
99.61741670 4.09981031 0.00000000 
0.00000000 0.00000000 0.00008237 
0.00000000 0.00000000 0.00000000 
0.00000000 0.00000000 0.00000000 
0.00000000 0.00000000 0.00003654 
0.00000000 402.68924023 0.00000000 
0.00000000 0.00000000 0.00000000 
0.00000000 0.00000000 0.00000000 
0.00000000 0.00007797 0.00000000 
0.00000000 0.00000000 0.00000000 
3587.95908490 588.89123058 0.00000000 
# Day 68
# 15x15 choice variable E[68]
0.99385441 0.63030790 0.93367768 0.97393110 0.99357847 0.98533612 1.00000000 1.00000000 0.99983555 0.78056916 0.92074169 0.96680429 0.99553903 0.69180417 0.56964992 
0.63030790 1.00000000 0.99547307 0.67316399 0.85087942 0.88248129 0.68383728 0.76560655 0.99970835 0.99824292 1.00000000 0.99799198 0.96611966 0.65328381 0.97796111 
0.93367768 0.99547307 1.00000000 0.99996517 0.99199208 0.89210901 0.94150384 0.90895892 0.99979785 1.00000000 0.99055120 0.84934918 0.96043856 0.85247127 0.99989160 
0.97393110 0.67316399 0.99996517 1.00000000 1.00000000 0.98888201 0.87721928 0.96131870 1.00000000 1.00000000 0.99356166 0.99197130 0.86078235 0.10531959 1.00000000 
0.99357847 0.85087942 0.99199208 1.00000000 1.00000000 1.00000000 0.98452491 0.77248085 1.00000000 0.98804274 0.99708101 0.96286448 0.67598436 0.64769141 0.90805441 
0.98533612 0.88248129 0.89210901 0.98888201 1.00000000 1.00000000 1.00000000 1.00000000 0.99950440 0.87630997 1.00000000 0.99920259 0.99289377 0.97264788 0.99945554 
1.00000000 0.68383728 0.94150384 0.87721928 0.98452491 1.00000000 0.99384744 0.99139838 1.00000000 0.99862660 0.97831615 0.90347293 0.99279602 0.78493136 1.00000000 
1.00000000 0.76560655 0.90895892 0.96131870 0.77248085 1.00000000 0.99139838 1.00000000 1.00000000 0.97767718 1.00000000 0.95305974 0.98459721 0.96316576 0.93126751 
0.99983555 0.99970835 0.99979785 1.00000000 1.00000000 0.99950440 1.00000000 1.00000000 1.00000000 0.70117001 0.69049675 0.99192478 0.99444035 0.93861659 0.95175107 
0.78056916 0.99824292 1.00000000 1.00000000 0.98804274 0.87630997 0.99862660 0.97767718 0.70117001 0.64827880 1.00000000 0.70878313 0.99789277 0.91537557 0.99132923 
0.92074169 1.00000000 0.99055120 0.99356166 0.99708101 1.00000000 0.97831615 1.00000000 0.69049675 1.00000000 0.99624043 1.00000000 0.99345186 0.55056259 0.96581497 
0.96680429 0.99799198 0.84934918 0.99197130 0.96286448 0.99920259 0.90347293 0.95305974 0.99192478 0.70878313 1.00000000 0.97205652 0.97537638 0.68817312 0.99981880 
0.99553903 0.96611966 0.96043856 0.86078235 0.67598436 0.99289377 0.99279602 0.98459721 0.99444035 0.99789277 0.99345186 0.97537638 0.96471571 0.68890632 1.00000000 
0.69180417 0.65328381 0.85247127 0.10531959 0.64769141 0.97264788 0.78493136 0.96316576 0.93861659 0.91537557 0.55056259 0.68817312 0.68890632 0.76147124 0.70266016 
0.56964992 0.97796111 0.99989160 1.00000000 0.90805441 0.99945554 1.00000000 0.93126751 0.95175107 0.99132923 0.96581497 0.99981880 1.00000000 0.70266016 0.91811556 
# 15x3 choice variable X[68]
1930.81617201 78.55221586 565.34699004 
0.00000000 0.00000000 0.00000000 
0.17193466 0.60810235 0.15068335 
71.44112774 5.62087917 0.08152439 
600.65719212 739.44631546 1544.21458252 
72.61677092 35.76086729 975.52094808 
10968.41960414 663.76431717 329.33905163 
436.49412505 4478.48178024 1091.56112702 
5359.10428976 10820.95923797 5626.58420188 
106.47712981 31169.97452785 14.04103537 
1002.83637444 961.76252909 1628.22335772 
2865.75150800 727.76389657 793.89481568 
0.00000000 13.72929863 1375.13534186 
0.00000000 0.00000000 276.24249041 
4559.28458675 4589.67532872 3712.25919892 
# 15x3 choice variable Y[68]
0.00000000 85.69719273 0.00000000 
0.00000000 0.00000000 0.00000000 
0.17981057 0.15416323 0.00012951 
0.28114917 0.23698705 0.00000000 
1348.09335805 53.54450406 0.00079553 
0.00000000 0.00000000 0.00000000 
0.00000000 837.51796946 0.00083448 
492.52750207 0.00000000 0.00083023 
335.34628246 1.01706199 0.00092553 
3.41183929 78.97373458 0.00003483 
236.61006500 0.00000000 0.00000000 
54.09673951 104.75973645 0.00000000 
0.00000000 0.00000000 0.00000000 
0.00000000 0.00000000 0.00000000 
2257.99912661 266.71241122 0.00095072 
# Day 69
# 15x15 choice variable E[69]
1.00000000 1.00000000 0.98824251 0.97015721 0.98595665 0.99734745 0.99990553 1.00000000 0.79909776 0.98483341 0.94336450 0.97548641 0.68542495 0.69659974 1.00000000 
1.00000000 1.00000000 1.00000000 0.98575605 0.93849661 0.89528415 0.97553836 0.74946675 0.99960724 0.99963614 0.99802852 0.95333206 0.98657432 0.90048029 0.99616225 
0.98824251 1.00000000 1.00000000 1.00000000 0.98335066 0.93750659 0.98036656 0.99818114 0.99992793 0.96243773 1.00000000 0.95490113 0.98918203 0.96438482 1.00000000 
0.97015721 0.98575605 1.00000000 1.00000000 0.99996517 0.98106114 0.87353435 0.98671805 0.99958997 0.99936651 0.99950479 0.99139076 0.93588061 0.20354877 0.99990771 
0.98595665 0.93849661 0.98335066 0.99996517 1.00000000 1.00000000 0.94994400 0.62484849 0.98101856 1.00000000 0.99882668 1.00000000 0.94011857 0.84759832 0.95836240 
0.99734745 0.89528415 0.93750659 0.98106114 1.00000000 0.99995420 1.00000000 1.00000000 0.97297927 0.78257374 0.98783289 1.00000000 0.96945008 0.92233307 0.99188354 
0.99990553 0.97553836 0.98036656 0.87353435 0.94994400 1.00000000 1.00000000 1.00000000 1.00000000 1.00000000 0.94041837 0.94007829 0.68297124 0.82510677 0.83932552 
1.00000000 0.74946675 0.99818114 0.98671805 0.62484849 1.00000000 1.00000000 0.98447313 1.00000000 1.00000000 1.00000000 1.00000000 0.69442660 0.99625221 0.99315837 
0.79909776 0.99960724 0.99992793 0.99958997 0.98101856 0.97297927 1.00000000 1.00000000 0.99963202 0.99950536 1.00000000 0.93897080 0.68673465 0.98304554 0.99928676 
0.98483341 0.99963614 0.96243773 0.99936651 1.00000000 0.78257374 1.00000000 1.00000000 0.99950536 0.87463347 1.00000000 1.00000000 0.92388836 0.92925049 0.91720987 
0.94336450 0.99802852 1.00000000 0.99950479 0.99882668 0.98783289 0.94041837 1.00000000 1.00000000 1.00000000 0.97599679 0.96330351 0.96932730 0.99538817 0.96455484 
0.97548641 0.95333206 0.95490113 0.99139076 1.00000000 1.00000000 0.94007829 1.00000000 0.93897080 1.00000000 0.96330351 0.97785650 1.00000000 0.88790053 0.94260129 
0.68542495 0.98657432 0.98918203 0.93588061 0.94011857 0.96945008 0.68297124 0.69442660 0.68673465 0.92388836 0.96932730 1.00000000 0.77496720 1.00000000 0.99925716 
0.69659974 0.90048029 0.96438482 0.20354877 0.84759832 0.92233307 0.82510677 0.99625221 0.98304554 0.92925049 0.99538817 0.88790053 1.00000000 0.94702855 1.00000000 
1.00000000 0.99616225 1.00000000 0.99990771 0.95836240 0.99188354 0.83932552 0.99315837 0.99928676 0.91720987 0.96455484 0.94260129 0.99925716 1.00000000 0.99308655 
# 15x3 choice variable X[69]
2955.56134379 136.33806710 183.56077306 
0.00000000 0.00000000 0.00000000 
0.12228569 0.38379838 0.02582905 
1.94931432 0.19864454 79.32357146 
18847.20592698 640.48565782 29.97759494 
130.16971514 496.92465779 1725.63741213 
1160.27013691 6376.32477781 440.19436309 
1174.54734902 81.59341501 491.02414727 
1712.90770630 3649.35876083 16162.07056473 
215.96482830 977.63618462 2128.69696891 
21390.81097754 1963.61239414 112.00523977 
21.11507242 128.86694693 251.13124647 
0.00000000 616.65329097 1163.94160103 
5.53657351 0.00000000 610.45305003 
208.88233845 308.30959339 1276.01786045 
# 15x3 choice variable Y[69]
0.00000000 0.00000000 0.00000000 
0.00000000 0.00000000 0.00000000 
0.00000000 2.67671815 0.00000000 
0.12440685 0.44079716 0.00000000 
225.23406548 0.00000000 0.00006965 
0.00000000 0.00000000 0.00000000 
0.00000000 746.08486885 0.00000000 
64.02917850 42.49302666 0.00054634 
814.39822694 0.00000000 0.00000000 
0.00000000 21.80855464 0.00000000 
65.22029720 58.04627572 0.00000000 
0.00000000 28.24104802 0.00000000 
0.00000000 0.00000000 0.00021519 
0.00000000 0.00000000 0.00000000 
146.46508402 2788.44345556 0.00054248 
# Day 70
# 15x15 choice variable E[70]
1.00000000 0.99996517 0.98849195 0.94363584 0.95716764 0.97318397 0.99988911 1.00000000 0.69801519 1.00000000 0.97400687 0.96910702 0.99152965 1.00000000 0.99145803 
0.99996517 1.00000000 1.00000000 0.99418021 0.97699599 0.98123224 0.99510304 1.00000000 1.00000000 1.00000000 0.99994959 0.98207953 0.92903554 0.89304812 0.96975167 
0.98849195 1.00000000 1.00000000 0.99996517 0.98772705 0.80159838 0.95441882 0.99360100 0.73247318 0.99951251 1.00000000 0.96537436 0.91163147 0.91172746 1.00000000 
0.94363584 0.99418021 0.99996517 1.00000000 1.00000000 0.98896054 0.85886884 0.99281021 1.00000000 1.00000000 0.99992368 0.98657341 0.95586432 0.00000000 0.99445478 
0.95716764 0.97699599 0.98772705 1.00000000 1.00000000 1.00000000 0.99986206 0.96952038 0.99745634 1.00000000 0.98330503 0.96478282 0.62614571 0.70580154 0.97507653 
0.97318397 0.98123224 0.80159838 0.98896054 1.00000000 1.00000000 0.99932308 1.00000000 0.99920667 0.92576843 0.98586615 1.00000000 0.99503846 0.85353737 0.99970629 
0.99988911 0.99510304 0.95441882 0.85886884 0.99986206 0.99932308 0.99923203 0.98822358 0.99915799 1.00000000 0.94927901 0.75737688 0.93328505 0.84548804 0.94207624 
1.00000000 1.00000000 0.99360100 0.99281021 0.96952038 1.00000000 0.98822358 1.00000000 1.00000000 0.98771270 0.67166155 0.83863117 1.00000000 0.99578511 0.97066786 
0.69801519 1.00000000 0.73247318 1.00000000 0.99745634 0.99920667 0.99915799 1.00000000 1.00000000 0.98197704 1.00000000 0.99922591 0.99915308 0.93718983 0.99942828 
1.00000000 1.00000000 0.99951251 1.00000000 1.00000000 0.92576843 1.00000000 0.98771270 0.98197704 0.92226655 1.00000000 0.94249423 1.00000000 0.79596797 0.89506070 
0.97400687 0.99994959 1.00000000 0.99992368 0.98330503 0.98586615 0.94927901 0.67166155 1.00000000 1.00000000 0.99595397 0.65723619 1.00000000 0.90564131 0.90880642 
0.96910702 0.98207953 0.96537436 0.98657341 0.96478282 1.00000000 0.75737688 0.83863117 0.99922591 0.94249423 0.65723619 0.99042302 0.79016777 0.91886884 0.98983375 
0.99152965 0.92903554 0.91163147 0.95586432 0.62614571 0.99503846 0.93328505 1.00000000 0.99915308 1.00000000 1.00000000 0.79016777 0.78596791 0.99109697 0.99892612 
1.00000000 0.89304812 0.91172746 0.00000000 0.70580154 0.85353737 0.84548804 0.99578511 0.93718983 0.79596797 0.90564131 0.91886884 0.99109697 0.95514731 1.00000000 
0.99145803 0.96975167 1.00000000 0.99445478 0.97507653 0.99970629 0.94207624 0.97066786 0.99942828 0.89506070 0.90880642 0.98983375 0.99892612 1.00000000 0.82132106 
# 15x3 choice variable X[70]
411.60847915 156.47798294 1100.12052754 
0.00000000 0.00000000 0.00000000 
0.14294187 0.13316675 6.40592469 
0.48156407 1.10569471 1.70240593 
689.99042842 899.72084364 2188.49933882 
997.18836507 1267.28146935 489.00821697 
418.07576091 140.13056738 1048.93808359 
1052.01389048 653.56132954 861.59227460 
587.49152848 1187.76493360 6797.15410592 
277.16404904 166.15566859 1111.80348622 
933.83880397 1440.13395071 7810.88099486 
3780.25194358 5078.34117913 272.71295246 
846.53089972 2189.73055526 5897.85356597 
168.94237321 434.18403781 432.06301988 
9279.54220225 899.02593579 645.46323870 
# 15x3 choice variable Y[70]
0.00000000 0.00000000 0.00003483 
0.00000000 0.00000000 0.00000000 
0.00007187 0.04032217 0.00000000 
0.00000000 0.78900818 0.00000000 
86.81023804 64.03465550 0.00003483 
0.00000000 0.00000000 0.00000000 
0.00000000 0.00000000 0.00000000 
149.67998310 0.00000000 0.00005206 
396.97930021 0.00000000 0.00099873 
60.36897331 1265.81691856 0.00000000 
0.00000000 0.00000000 0.00000000 
74.10634252 205.74835262 0.00000000 
0.00000000 0.00000000 0.00000000 
0.00000000 0.00000000 0.00000000 
350.64302178 53.49503697 0.00021556 
# Day 71
# 15x15 choice variable E[71]
1.00000000 0.84665134 0.53706745 0.98451976 0.85907172 0.98281305 0.99933367 0.99876305 0.99996517 0.99503872 0.96761235 0.93333158 0.99754825 1.00000000 0.99932756 
0.84665134 1.00000000 1.00000000 0.95536776 0.95138503 0.98119325 0.99562942 1.00000000 1.00000000 0.99996517 0.99703817 0.99629833 0.63473043 0.59478335 0.92304317 
0.53706745 1.00000000 1.00000000 0.73712249 0.94163147 0.78703955 0.97214957 0.99748528 1.00000000 0.99988418 1.00000000 0.99178479 0.99556512 0.65587819 1.00000000 
0.98451976 0.95536776 0.73712249 1.00000000 1.00000000 0.99750409 0.93163715 0.67091852 0.99996517 1.00000000 0.99959034 0.64586218 0.65377002 0.10008469 1.00000000 
0.85907172 0.95138503 0.94163147 1.00000000 1.00000000 1.00000000 1.00000000 0.93473050 0.69096717 0.99763088 0.98027584 0.99891373 0.98932568 0.76682399 0.92309479 
0.98281305 0.98119325 0.78703955 0.99750409 1.00000000 1.00000000 1.00000000 0.99977875 0.99121467 0.84353969 0.99196372 0.99830234 0.94936340 0.83609686 0.99641257 
0.99933367 0.99562942 0.97214957 0.93163715 1.00000000 1.00000000 1.00000000 1.00000000 1.00000000 0.62909313 0.92320019 0.87526034 0.78863581 0.93125307 0.97915857 
0.99876305 1.00000000 0.99748528 0.67091852 0.93473050 0.99977875 1.00000000 0.97353608 1.00000000 0.96954929 0.98959348 0.99368150 0.71644696 0.97002612 0.91295765 
0.99996517 1.00000000 1.00000000 0.99996517 0.69096717 0.99121467 1.00000000 1.00000000 1.00000000 0.96919264 0.99979253 0.90389974 0.70560719 0.69439646 0.97700993 
0.99503872 0.99996517 0.99988418 1.00000000 0.99763088 0.84353969 0.62909313 0.96954929 0.96919264 0.88222794 0.99637982 1.00000000 1.00000000 0.82330048 0.97202275 
0.96761235 0.99703817 1.00000000 0.99959034 0.98027584 0.99196372 0.92320019 0.98959348 0.99979253 0.99637982 0.97143965 0.98893282 0.96295199 0.86310668 0.97874426 
0.93333158 0.99629833 0.99178479 0.64586218 0.99891373 0.99830234 0.87526034 0.99368150 0.90389974 1.00000000 0.98893282 0.68914059 1.00000000 0.96625267 0.98611677 
0.99754825 0.63473043 0.99556512 0.65377002 0.98932568 0.94936340 0.78863581 0.71644696 0.70560719 1.00000000 0.96295199 1.00000000 0.72510895 1.00000000 0.99662471 
1.00000000 0.59478335 0.65587819 0.10008469 0.76682399 0.83609686 0.93125307 0.97002612 0.69439646 0.82330048 0.86310668 0.96625267 1.00000000 0.88368381 1.00000000 
0.99932756 0.92304317 1.00000000 1.00000000 0.92309479 0.99641257 0.97915857 0.91295765 0.97700993 0.97202275 0.97874426 0.98611677 0.99662471 1.00000000 0.96557181 
# 15x3 choice variable X[71]
428.49343556 130.86916319 464.55317382 
0.00000000 0.00000000 0.00000000 
0.16062320 0.62317696 0.07837451 
4.16805994 0.44259825 0.76075594 
194.95789038 1498.94788567 1378.58325382 
3348.60419089 10288.39346444 2465.89594004 
1980.18434688 4899.06176336 472.39229835 
1576.51738869 3630.33463835 772.12803047 
6116.44188497 3622.17720945 479.85409248 
4195.74546799 5457.16192932 266.58033065 
100.58416099 64.92641341 250.99773662 
3594.78807950 2221.67956581 4354.55600034 
90.00162009 452.30355451 0.00000000 
0.00000000 0.00000000 929.63316244 
12316.58463276 2902.04815212 41.64140470 
# 15x3 choice variable Y[71]
0.00000000 0.00000000 0.00000000 
0.00000000 0.00000000 0.00003483 
0.00004094 0.00131246 0.00000000 
0.07658877 0.26297432 0.00004630 
124.88542906 299.12312233 0.00000000 
0.00000000 0.00000000 0.00087663 
0.00000000 0.00000000 0.00000000 
0.00000000 174.31771272 0.00006965 
0.00000000 767.57378049 0.00014333 
0.00000000 94.43146919 0.00097978 
0.00000000 329.97104909 0.00000000 
0.00000000 0.00000000 0.00012174 
0.00000000 0.00000000 0.00007045 
0.00000000 0.00000000 0.00003483 
57.75923125 1783.05090486 0.00003828 
# Day 72
# 15x15 choice variable E[72]
0.77190262 0.99996517 0.99167390 0.95658398 0.96516328 0.82468680 1.00000000 0.99971519 0.99995061 1.00000000 0.97208080 0.94766853 0.73568794 1.00000000 0.69022327 
0.99996517 1.00000000 0.99996517 0.98769902 0.89047719 0.66427003 0.99797352 0.99609121 1.00000000 0.99994622 0.99969321 0.92801927 0.95125165 0.97737768 0.97438031 
0.99167390 0.99996517 1.00000000 1.00000000 0.99228016 0.79805456 0.66772970 0.98428856 1.00000000 1.00000000 0.68860623 0.67064043 0.98709788 0.97304250 0.99991848 
0.95658398 0.98769902 1.00000000 1.00000000 1.00000000 0.99972649 0.89632555 0.58725494 1.00000000 1.00000000 0.99970083 0.97509087 0.95681992 0.45153728 1.00000000 
0.96516328 0.89047719 0.99228016 1.00000000 1.00000000 1.00000000 0.96326490 0.87649527 0.99975930 0.95789902 0.94718835 0.99817262 0.97731876 0.44488231 0.96032357 
0.82468680 0.66427003 0.79805456 0.99972649 1.00000000 0.99987280 1.00000000 1.00000000 0.65170699 0.96223209 1.00000000 0.99728526 0.74178968 0.98843416 1.00000000 
1.00000000 0.99797352 0.66772970 0.89632555 0.96326490 1.00000000 0.97552965 0.99967246 0.97958866 0.99036076 0.99541674 0.86724901 0.99931387 0.83879995 0.77530596 
0.99971519 0.99609121 0.98428856 0.58725494 0.87649527 1.00000000 0.99967246 1.00000000 1.00000000 0.68435801 0.98126112 0.96659850 0.66495624 0.87699764 0.94195577 
0.99995061 1.00000000 1.00000000 1.00000000 0.99975930 0.65170699 0.97958866 1.00000000 0.99969664 1.00000000 1.00000000 0.87873492 1.00000000 0.92597116 1.00000000 
1.00000000 0.99994622 1.00000000 1.00000000 0.95789902 0.96223209 0.99036076 0.68435801 1.00000000 0.92560611 0.99915095 0.96800643 0.96657828 0.18970654 0.98693981 
0.97208080 0.99969321 0.68860623 0.99970083 0.94718835 1.00000000 0.99541674 0.98126112 1.00000000 0.99915095 0.93815575 0.99967979 0.96361429 0.74407082 0.94965069 
0.94766853 0.92801927 0.67064043 0.97509087 0.99817262 0.99728526 0.86724901 0.96659850 0.87873492 0.96800643 0.99967979 0.98540656 1.00000000 0.65634840 0.94565320 
0.73568794 0.95125165 0.98709788 0.95681992 0.97731876 0.74178968 0.99931387 0.66495624 1.00000000 0.96657828 0.96361429 1.00000000 0.68962654 1.00000000 0.83810759 
1.00000000 0.97737768 0.97304250 0.45153728 0.44488231 0.98843416 0.83879995 0.87699764 0.92597116 0.18970654 0.74407082 0.65634840 1.00000000 0.99060950 1.00000000 
0.69022327 0.97438031 0.99991848 1.00000000 0.96032357 1.00000000 0.77530596 0.94195577 1.00000000 0.98693981 0.94965069 0.94565320 0.83810759 1.00000000 0.93457840 
# 15x3 choice variable X[72]
914.87157725 2220.08694771 463.77622445 
0.00000000 0.00000000 0.00000000 
2.27065178 1.31292653 4.54785269 
0.92243416 0.49625657 9.36710085 
153.81965607 3554.07666769 539.99926065 
77.78197318 1475.80347992 1947.92831030 
2080.81491797 618.31460812 90.27922214 
1160.58933520 697.20525710 20.50524464 
537.82461668 43.98696504 1685.37406283 
37232.62512621 476.42060829 475.89552944 
3784.35134618 248.45250448 5049.56049834 
854.15630268 314.36788470 395.73441637 
0.00000000 0.00000000 2966.58171816 
2.93931615 0.00000000 13.03193009 
3078.05943364 1884.48834505 2407.98741085 
# 15x3 choice variable Y[72]
0.00003483 0.00000000 0.00000000 
0.00000000 0.00000000 0.00000000 
0.63658808 0.20945756 0.00000000 
0.34074456 0.07268427 0.00000000 
140.23112720 68.06289505 0.00000000 
0.00000000 0.00000000 0.00003483 
0.00000000 347.92506877 0.00000000 
0.00000000 0.00000000 0.00003483 
346.80385389 523.14577373 0.00009718 
22.25128028 0.00000000 0.00003483 
76.22034932 1.46552342 0.00000000 
0.00000000 94.54241729 0.00000000 
0.00000000 0.00000000 0.00000009 
0.00000000 0.00000000 0.00003483 
197.25232666 183.35771880 0.00062122 
# Day 73
# 15x15 choice variable E[73]
1.00000000 0.99996517 0.97825688 0.97658550 0.66783863 0.95347289 1.00000000 1.00000000 0.99995623 0.99996517 0.97392913 1.00000000 1.00000000 1.00000000 0.98674188 
0.99996517 1.00000000 1.00000000 0.78081991 0.95598560 0.98077992 0.99847346 0.99996517 0.99995678 1.00000000 0.99991877 0.96463548 0.64352194 0.99494924 0.98599190 
0.97825688 1.00000000 0.88457997 1.00000000 0.98212694 0.18481034 0.64558724 0.96754067 0.99929384 1.00000000 0.99856644 0.80293558 0.98870733 0.65251302 0.69095763 
0.97658550 0.78081991 1.00000000 1.00000000 1.00000000 0.99801514 0.94751610 0.94471629 1.00000000 1.00000000 0.99764992 0.93730813 0.98190205 0.12065158 1.00000000 
0.66783863 0.95598560 0.98212694 1.00000000 1.00000000 1.00000000 0.98302466 0.96432283 1.00000000 0.98578119 0.99996249 0.99702138 0.98869139 0.73532950 0.98753671 
0.95347289 0.98077992 0.18481034 0.99801514 1.00000000 1.00000000 1.00000000 1.00000000 1.00000000 0.87709316 1.00000000 0.99992665 0.98975046 0.66169120 0.96528206 
1.00000000 0.99847346 0.64558724 0.94751610 0.98302466 1.00000000 1.00000000 0.99929355 1.00000000 1.00000000 0.96878934 0.66406095 0.96883787 0.83247783 0.95926609 
1.00000000 0.99996517 0.96754067 0.94471629 0.96432283 1.00000000 0.99929355 1.00000000 1.00000000 0.97891776 0.95995227 0.97605485 0.99239287 1.00000000 0.90241001 
0.99995623 0.99995678 0.99929384 1.00000000 1.00000000 1.00000000 1.00000000 1.00000000 0.99959628 1.00000000 0.67933383 0.96576360 0.99106380 0.95263401 0.99370209 
0.99996517 1.00000000 1.00000000 1.00000000 0.98578119 0.87709316 1.00000000 0.97891776 1.00000000 0.99484081 1.00000000 0.65932717 1.00000000 0.95021851 0.91542557 
0.97392913 0.99991877 0.99856644 0.99764992 0.99996249 1.00000000 0.96878934 0.95995227 0.67933383 1.00000000 0.67066748 0.87804286 0.95582712 0.97145007 0.99211935 
1.00000000 0.96463548 0.80293558 0.93730813 0.99702138 0.99992665 0.66406095 0.97605485 0.96576360 0.65932717 0.87804286 1.00000000 1.00000000 0.83150253 1.00000000 
1.00000000 0.64352194 0.98870733 0.98190205 0.98869139 0.98975046 0.96883787 0.99239287 0.99106380 1.00000000 0.95582712 1.00000000 0.31184877 0.99969855 0.99971368 
1.00000000 0.99494924 0.65251302 0.12065158 0.73532950 0.66169120 0.83247783 1.00000000 0.95263401 0.95021851 0.97145007 0.83150253 0.99969855 0.97491231 1.00000000 
0.98674188 0.98599190 0.69095763 1.00000000 0.98753671 0.96528206 0.95926609 0.90241001 0.99370209 0.91542557 0.99211935 1.00000000 0.99971368 1.00000000 0.94254262 
# 15x3 choice variable X[73]
9.90588543 558.63526084 649.57777080 
0.00000000 0.00000000 0.00000000 
8.70585370 1.02960294 3.36176941 
21.83922716 0.92888541 1.12962070 
2670.09692764 4813.12321933 181.12314963 
9782.89388846 47.52905810 44.64435846 
76.05975927 2197.83547613 2575.48687350 
8257.50767228 236.23023249 2993.92665758 
84.12244206 808.20342799 813.79214526 
8995.99305849 525.17768394 1873.59545802 
5793.91078891 754.73190413 428.55276433 
6091.20817877 1526.97082923 161.65807754 
6822.47994147 0.00000000 1184.64873791 
93.88173766 150.06247807 257.25175733 
3587.04383961 4834.80332032 7821.16120386 
# 15x3 choice variable Y[73]
0.00000000 2.32231368 0.00006965 
0.00000000 0.00000000 0.00000000 
1.75797750 0.77245767 0.00000000 
0.31604755 0.02261255 0.00000000 
50.80932392 0.00000000 0.00000000 
0.00000000 0.00000000 0.00003483 
0.00000000 34.02011479 0.00000000 
0.00000000 566.39022529 0.00003483 
337.81756700 0.00000000 0.00003483 
260.51555114 0.00000000 0.00090961 
2.31345486 70.70627726 0.00000000 
87.92452993 0.00000000 0.00003483 
0.00000000 0.00000000 0.00007604 
0.00000000 0.00000000 0.00000000 
1262.60223348 708.09858816 0.00094052 
# Day 74
# 15x15 choice variable E[74]
1.00000000 1.00000000 0.99019726 0.99189638 0.92167804 0.97403398 0.99030202 0.99888272 1.00000000 0.97943281 0.94026180 0.97580205 0.68142639 1.00000000 0.98960919 
1.00000000 1.00000000 0.99996517 0.64938216 0.95476596 0.98901638 0.97654288 1.00000000 0.99996517 0.99826064 1.00000000 0.97093761 0.90126566 0.82321986 0.98830019 
0.99019726 0.99996517 1.00000000 1.00000000 0.98949731 0.98773737 0.93081414 0.99852164 1.00000000 1.00000000 0.99966411 0.95715558 0.63413352 0.97623623 1.00000000 
0.99189638 0.64938216 1.00000000 0.84669449 1.00000000 0.99986693 0.97715323 0.97029146 0.78710192 0.82338595 1.00000000 0.86665496 0.92492811 0.64447212 0.99987355 
0.92167804 0.95476596 0.98949731 1.00000000 1.00000000 1.00000000 0.99609237 0.78367219 1.00000000 0.97475681 0.95948127 0.98569335 0.97709321 0.72095166 0.95806625 
0.97403398 0.98901638 0.98773737 0.99986693 1.00000000 1.00000000 1.00000000 0.99951811 1.00000000 0.97057223 0.99932525 0.99303582 1.00000000 0.57807594 1.00000000 
0.99030202 0.97654288 0.93081414 0.97715323 0.99609237 1.00000000 0.76772006 1.00000000 1.00000000 0.98436440 0.99671401 0.80857980 0.96892185 0.74722409 0.98094652 
0.99888272 1.00000000 0.99852164 0.97029146 0.78367219 0.99951811 1.00000000 1.00000000 1.00000000 1.00000000 0.99003584 0.94998966 1.00000000 0.70625593 0.91697319 
1.00000000 0.99996517 1.00000000 0.78710192 1.00000000 1.00000000 1.00000000 1.00000000 1.00000000 0.98910198 1.00000000 0.93297435 0.99886853 0.93300506 0.98289540 
0.97943281 0.99826064 1.00000000 0.82338595 0.97475681 0.97057223 0.98436440 1.00000000 0.98910198 0.97965465 1.00000000 0.97068287 0.99655363 0.89016075 0.92548878 
0.94026180 1.00000000 0.99966411 1.00000000 0.95948127 0.99932525 0.99671401 0.99003584 1.00000000 1.00000000 0.94225348 0.68761045 0.98122985 0.91168033 0.64247558 
0.97580205 0.97093761 0.95715558 0.86665496 0.98569335 0.99303582 0.80857980 0.94998966 0.93297435 0.97068287 0.68761045 0.86413735 1.00000000 0.95789239 1.00000000 
0.68142639 0.90126566 0.63413352 0.92492811 0.97709321 1.00000000 0.96892185 1.00000000 0.99886853 0.99655363 0.98122985 1.00000000 0.59070028 1.00000000 0.99581767 
1.00000000 0.82321986 0.97623623 0.64447212 0.72095166 0.57807594 0.74722409 0.70625593 0.93300506 0.89016075 0.91168033 0.95789239 1.00000000 0.98786690 1.00000000 
0.98960919 0.98830019 1.00000000 0.99987355 0.95806625 1.00000000 0.98094652 0.91697319 0.98289540 0.92548878 0.64247558 1.00000000 0.99581767 1.00000000 0.99137646 
# 15x3 choice variable X[74]
121.60463254 404.75903923 593.32336233 
0.00000000 0.00000000 0.00000000 
2.66727189 0.32352228 1.44542555 
0.40346717 21.75150798 2.81584170 
308.93875548 339.18378962 3991.39391893 
6979.94665036 69.36143087 422.32556842 
571.32171865 1658.19440746 11.68278133 
1318.05422548 467.70671294 68.50216668 
1058.21998722 3465.02058182 3169.38334601 
363.22413924 935.83525930 3778.21955241 
185.53844081 218.96491275 18.88623278 
5113.17720089 2464.92337593 147.03925814 
144.67876530 169.33122923 1633.09154487 
0.00000000 175.17559638 2376.12511488 
215.55261316 4286.56900783 1732.47075084 
# 15x3 choice variable Y[74]
0.00000000 0.00000000 0.00003483 
0.00000000 0.00000000 0.00003483 
0.00197450 0.00000000 0.00003670 
1.36395482 0.00000000 0.00000000 
92.80965753 0.00000000 0.00000000 
0.00000000 0.00000000 0.00000000 
69.14722917 747.32360964 0.00005265 
0.00000000 0.00000000 0.00000000 
0.00000000 3.53217193 0.00097996 
0.00000000 0.00000000 0.00000000 
0.00000000 103.07650128 0.00067929 
0.00000000 0.00000000 0.00000000 
0.00000000 0.00000000 0.00070075 
0.00000000 0.00000000 0.00000000 
742.49621673 949.97587767 0.00051358 
# Day 75
# 15x15 choice variable E[75]
1.00000000 1.00000000 0.99070416 0.97680123 0.98583584 0.96382506 0.74480898 0.99831874 0.99996517 1.00000000 0.61401760 0.99113391 1.00000000 0.68631394 0.96760230 
1.00000000 1.00000000 0.93766857 0.97456458 0.97973831 0.97216075 0.99356884 0.99897588 1.00000000 1.00000000 0.99996304 0.98389997 0.75935931 0.94478149 0.96615331 
0.99070416 0.93766857 1.00000000 0.81303182 0.99574311 0.95857596 0.93529925 0.94944795 1.00000000 1.00000000 1.00000000 0.91168569 0.98070880 0.97032440 1.00000000 
0.97680123 0.97456458 0.81303182 1.00000000 1.00000000 0.99862260 0.93836034 0.96935807 1.00000000 0.99996517 0.70284333 0.96893652 0.97132524 0.00000000 0.99444621 
0.98583584 0.97973831 0.99574311 1.00000000 1.00000000 1.00000000 0.99166739 0.98644669 1.00000000 0.66167426 0.99886749 0.68665116 0.50447798 0.62678127 0.96595865 
0.96382506 0.97216075 0.95857596 0.99862260 1.00000000 0.99544669 1.00000000 1.00000000 1.00000000 0.89278556 0.68681118 1.00000000 1.00000000 0.59032279 1.00000000 
0.74480898 0.99356884 0.93529925 0.93836034 0.99166739 1.00000000 0.98365745 1.00000000 1.00000000 1.00000000 0.89850649 0.86687650 1.00000000 0.90663060 0.93868348 
0.99831874 0.99897588 0.94944795 0.96935807 0.98644669 1.00000000 1.00000000 0.99832025 1.00000000 0.98131319 0.99477188 0.97034655 0.97321863 1.00000000 0.95069204 
0.99996517 1.00000000 1.00000000 1.00000000 1.00000000 1.00000000 1.00000000 1.00000000 1.00000000 1.00000000 0.69367028 0.99424369 1.00000000 0.80891730 0.99378482 
1.00000000 1.00000000 1.00000000 0.99996517 0.66167426 0.89278556 1.00000000 0.98131319 1.00000000 0.99192533 1.00000000 0.94984351 0.99139241 0.66422800 0.99711311 
0.61401760 0.99996304 1.00000000 0.70284333 0.99886749 0.68681118 0.89850649 0.99477188 0.69367028 1.00000000 0.95884782 0.99165247 0.73528484 0.98607075 0.98386233 
0.99113391 0.98389997 0.91168569 0.96893652 0.68665116 1.00000000 0.86687650 0.97034655 0.99424369 0.94984351 0.99165247 1.00000000 0.98212346 0.98262965 0.99156580 
1.00000000 0.75935931 0.98070880 0.97132524 0.50447798 1.00000000 1.00000000 0.97321863 1.00000000 0.99139241 0.73528484 0.98212346 0.61397528 1.00000000 0.99700237 
0.68631394 0.94478149 0.97032440 0.00000000 0.62678127 0.59032279 0.90663060 1.00000000 0.80891730 0.66422800 0.98607075 0.98262965 1.00000000 0.88013373 0.72159851 
0.96760230 0.96615331 1.00000000 0.99444621 0.96595865 1.00000000 0.93868348 0.95069204 0.99378482 0.99711311 0.98386233 0.99156580 0.99700237 0.72159851 0.98812546 
# 15x3 choice variable X[75]
1511.17728750 98.36119816 284.20261569 
0.00000000 0.00000000 0.00000000 
0.88891410 0.01637081 0.32214102 
0.30084257 0.27740216 0.49830035 
4092.18348834 6409.09176454 224.34525766 
74.15379417 959.29527078 9.22083705 
256.90141076 622.25273970 334.14494126 
1671.13265747 34.97821381 1092.80082306 
344.14596451 1050.42853649 454.52355110 
24012.19475014 81.26072080 1239.24679578 
2207.36160170 12097.86380420 3427.78768342 
947.04354241 1661.27517630 908.17264801 
0.00000000 651.49925084 77.58764652 
176.03653653 0.00000000 3569.42111727 
514.21955930 74.38376491 998.89186974 
# 15x3 choice variable Y[75]
0.00000000 11.69415167 0.00000000 
0.00000000 0.00000000 0.00000000 
0.00061247 0.03270531 0.00000000 
0.37407265 0.00000000 0.00000000 
625.70508831 111.78533179 0.00006965 
0.00000000 0.00000000 0.00000000 
0.00000000 0.00000000 0.00000000 
73.37908824 0.00000000 0.00098729 
388.72188410 45.64301308 0.00003483 
256.70326171 28.14611657 0.00065387 
8.70225615 2078.44064363 0.00000000 
0.00000000 391.55369404 0.00010739 
0.00000000 0.00000000 0.00000000 
0.00000000 0.00000000 0.00000000 
4778.31149545 113.47798835 0.00020353 
# Day 76
# 15x15 choice variable E[76]
1.00000000 1.00000000 0.96208200 0.61234478 0.92219591 0.96949483 0.99986407 0.66956081 0.80714826 1.00000000 0.96526385 0.99796541 0.99705838 0.98827977 0.99459306 
1.00000000 1.00000000 0.99996253 0.98270649 0.55555023 0.98412898 0.95967793 0.99982079 0.99992847 0.99938635 1.00000000 0.91038386 0.98464980 0.93978940 0.99585327 
0.96208200 0.99996253 1.00000000 0.99996517 0.97008382 0.96703453 0.82833863 0.93778594 1.00000000 1.00000000 0.69230527 0.92937705 0.98728179 0.96924344 1.00000000 
0.61234478 0.98270649 0.99996517 1.00000000 1.00000000 0.99990004 0.91221177 0.90975071 0.70094058 0.99996517 1.00000000 0.86504047 0.97909299 0.54816008 0.99936862 
0.92219591 0.55555023 0.97008382 1.00000000 1.00000000 1.00000000 0.98916602 0.93812346 1.00000000 0.99809836 0.96223892 0.96338264 0.96238014 0.71493686 0.98174094 
0.96949483 0.98412898 0.96703453 0.99990004 1.00000000 0.84100579 1.00000000 1.00000000 0.66405487 0.95664182 0.70028828 1.00000000 0.99156137 0.95223552 0.99538656 
0.99986407 0.95967793 0.82833863 0.91221177 0.98916602 1.00000000 0.78700987 1.00000000 0.99346122 0.97101328 0.95900623 0.83865215 0.97296395 0.97470330 0.95327793 
0.66956081 0.99982079 0.93778594 0.90975071 0.93812346 1.00000000 1.00000000 0.97504894 1.00000000 1.00000000 1.00000000 0.88096833 0.99933636 0.98637917 0.93156239 
0.80714826 0.99992847 1.00000000 0.70094058 1.00000000 0.66405487 0.99346122 1.00000000 0.99894232 1.00000000 0.68523098 0.96663223 0.97211790 0.88493560 0.97462978 
1.00000000 0.99938635 1.00000000 0.99996517 0.99809836 0.95664182 0.97101328 1.00000000 1.00000000 0.97856894 0.64202950 0.93853527 0.90877221 0.91171613 0.93794086 
0.96526385 1.00000000 0.69230527 1.00000000 0.96223892 0.70028828 0.95900623 1.00000000 0.68523098 0.64202950 1.00000000 1.00000000 1.00000000 0.87283773 1.00000000 
0.99796541 0.91038386 0.92937705 0.86504047 0.96338264 1.00000000 0.83865215 0.88096833 0.96663223 0.93853527 1.00000000 0.94493126 1.00000000 0.80235089 0.97438418 
0.99705838 0.98464980 0.98728179 0.97909299 0.96238014 0.99156137 0.97296395 0.99933636 0.97211790 0.90877221 1.00000000 1.00000000 0.78325692 1.00000000 1.00000000 
0.98827977 0.93978940 0.96924344 0.54816008 0.71493686 0.95223552 0.97470330 0.98637917 0.88493560 0.91171613 0.87283773 0.80235089 1.00000000 0.90685267 0.99939924 
0.99459306 0.99585327 1.00000000 0.99936862 0.98174094 0.99538656 0.95327793 0.93156239 0.97462978 0.93794086 1.00000000 0.97438418 1.00000000 0.99939924 0.63301901 
# 15x3 choice variable X[76]
20.44024665 8868.64932904 457.33649864 
0.00000000 0.00000000 0.00000000 
4.05019680 1.63772763 0.47928983 
2.80015233 0.19527495 1.55440941 
82.18278692 4080.55744826 362.50031940 
7074.05794593 1086.49829090 113.88845064 
1006.49307019 422.76097273 93.12561733 
818.38491970 1201.98687195 223.70473944 
941.15120953 270.81053410 18497.97680541 
1625.53465111 291.06631770 3273.17748527 
1646.37600183 2515.86579005 4393.24150516 
366.75646263 438.43795968 5731.93929431 
4698.69012058 0.00000000 371.38678443 
39.99321073 0.00000000 125.62265277 
1639.74008623 16529.26338550 1430.88709118 
# 15x3 choice variable Y[76]
0.00000000 1.54591116 0.00005517 
0.00000000 0.00000000 0.00000000 
0.01786161 0.03951664 0.00040801 
0.00937483 0.53528769 0.00003483 
0.00000000 61.43210701 0.00000000 
0.00000000 0.00000000 0.00000000 
0.00000000 0.00000000 0.00000000 
682.86480489 14.91308340 0.00000000 
36.23521261 1156.43251684 0.00000000 
2813.30878408 118.20468307 0.00056513 
212.85466054 28.95645374 0.00010782 
3.17070052 1058.57433846 0.00000000 
0.00000000 0.00000000 0.00029835 
0.00000000 0.00000000 0.00000000 
209.04744884 49.27897001 0.00070490 
# Day 77
# 15x15 choice variable E[77]
1.00000000 1.00000000 0.87396993 0.99102945 0.94988416 0.98925947 1.00000000 1.00000000 0.99572585 1.00000000 0.89150111 0.97163505 1.00000000 0.98255713 0.66778539 
1.00000000 1.00000000 0.99996517 0.98983538 0.98885084 0.89842347 1.00000000 0.99990144 0.99996517 0.99963524 0.73176262 0.97144635 0.95911499 0.98427231 0.98402043 
0.87396993 0.99996517 1.00000000 1.00000000 0.95837016 0.88021301 0.98934033 0.68253196 0.97561186 1.00000000 1.00000000 0.72422188 0.93201115 0.95268848 0.99996022 
0.99102945 0.98983538 1.00000000 1.00000000 1.00000000 0.66004271 0.93821391 0.98245516 0.99996517 1.00000000 1.00000000 0.67371049 0.95442267 0.00000000 1.00000000 
0.94988416 0.98885084 0.95837016 1.00000000 1.00000000 1.00000000 0.86045577 0.88593078 1.00000000 1.00000000 0.98120154 0.91672950 0.94164426 0.69875309 0.98049633 
0.98925947 0.89842347 0.88021301 0.66004271 1.00000000 1.00000000 1.00000000 0.99963147 0.69178361 0.86917346 0.99977523 1.00000000 0.99907525 0.98315593 0.97757381 
1.00000000 1.00000000 0.98934033 0.93821391 0.86045577 1.00000000 1.00000000 1.00000000 0.98131513 0.96488762 0.94583981 0.83076772 0.95511909 0.62548646 0.95000866 
1.00000000 0.99990144 0.68253196 0.98245516 0.88593078 0.99963147 1.00000000 0.96903613 1.00000000 0.79895561 0.98169747 0.96464109 0.99267831 1.00000000 0.80487602 
0.99572585 0.99996517 0.97561186 0.99996517 1.00000000 0.69178361 0.98131513 1.00000000 1.00000000 0.99995707 0.98413294 0.96976777 0.99790212 0.55976389 0.97588499 
1.00000000 0.99963524 1.00000000 1.00000000 1.00000000 0.86917346 0.96488762 0.79895561 0.99995707 0.90408867 1.00000000 0.98782645 0.98592073 0.98135711 0.96701990 
0.89150111 0.73176262 1.00000000 1.00000000 0.98120154 0.99977523 0.94583981 0.98169747 0.98413294 1.00000000 1.00000000 0.70973858 0.98724332 0.89583794 0.98316096 
0.97163505 0.97144635 0.72422188 0.67371049 0.91672950 1.00000000 0.83076772 0.96464109 0.96976777 0.98782645 0.70973858 1.00000000 1.00000000 0.68419504 1.00000000 
1.00000000 0.95911499 0.93201115 0.95442267 0.94164426 0.99907525 0.95511909 0.99267831 0.99790212 0.98592073 0.98724332 1.00000000 0.79951662 0.99832304 1.00000000 
0.98255713 0.98427231 0.95268848 0.00000000 0.69875309 0.98315593 0.62548646 1.00000000 0.55976389 0.98135711 0.89583794 0.68419504 0.99832304 0.93434335 1.00000000 
0.66778539 0.98402043 0.99996022 1.00000000 0.98049633 0.97757381 0.95000866 0.80487602 0.97588499 0.96701990 0.98316096 1.00000000 1.00000000 1.00000000 0.95339907 
# 15x3 choice variable X[77]
6901.69174737 15.85713059 2820.79437503 
0.00000000 0.00000000 0.00000000 
0.12596483 0.45672460 1.08700974 
6.65576968 0.16839649 0.10993808 
10144.61298798 694.38873594 917.72755796 
5188.38863579 94.41852137 2787.17123512 
733.80750571 1547.02476630 424.10386980 
1825.85440671 947.68036680 3679.97303108 
475.26595582 1183.44785187 3062.42514893 
1468.04047541 1182.72385683 4115.98983875 
6089.60630540 37.74205608 1652.71224140 
80.07325138 1219.20654508 151.07371019 
542.53875606 9.05961319 2046.42516082 
0.00000000 0.00000000 290.30284089 
3275.44751463 2101.47057071 16222.79411667 
# 15x3 choice variable Y[77]
0.00000000 0.00000000 0.00000000 
0.00000000 0.00000000 0.00000000 
0.00309023 0.00683637 0.00050955 
0.18951113 0.00822233 0.00000000 
62.44814489 576.55505658 0.00000000 
0.00000000 0.00000000 0.00003483 
0.00015932 0.00000000 0.00000000 
834.54189122 0.00000000 0.00000575 
0.00000000 221.69721730 0.00000000 
0.00000000 1111.07514384 0.00000000 
0.00000000 0.00000000 0.00005065 
0.00000000 0.00000000 0.00000000 
0.00000000 0.00000000 0.00000000 
0.00000000 0.00000000 0.00000000 
221.92315210 473.88345065 0.00033221 
# Day 78
# 15x15 choice variable E[78]
1.00000000 1.00000000 0.98146464 0.89468851 0.93170872 0.96354130 0.99993513 1.00000000 0.99981881 0.99995768 0.84662104 0.68654138 0.98720848 0.99093577 0.98119749 
1.00000000 1.00000000 0.99996517 0.89928756 0.97788638 0.94173038 1.00000000 0.99996517 0.99987043 0.99980111 0.99983120 0.99843947 0.98131739 0.62496030 0.66805302 
0.98146464 0.99996517 1.00000000 1.00000000 0.68290054 0.97157211 0.76773196 0.95887034 1.00000000 0.99000641 1.00000000 0.96945171 0.61290841 0.95712292 1.00000000 
0.89468851 0.89928756 1.00000000 1.00000000 1.00000000 0.99664967 0.94436306 0.98692419 1.00000000 0.99996411 0.97932366 0.96244227 0.88320255 0.05219698 0.99939665 
0.93170872 0.97788638 0.68290054 1.00000000 1.00000000 1.00000000 0.98879520 0.94493623 1.00000000 0.98379695 1.00000000 1.00000000 0.94939384 0.05024804 0.98711825 
0.96354130 0.94173038 0.97157211 0.99664967 1.00000000 0.69701901 1.00000000 0.99951268 1.00000000 0.95795906 0.99317371 0.99979921 1.00000000 0.86067572 0.98364939 
0.99993513 1.00000000 0.76773196 0.94436306 0.98879520 1.00000000 0.99838912 0.99877910 1.00000000 0.99733152 0.92859701 0.83329253 0.99049522 0.83334266 0.99586027 
1.00000000 0.99996517 0.95887034 0.98692419 0.94493623 0.99951268 0.99877910 0.94752116 1.00000000 0.97601299 0.99783589 0.97292917 1.00000000 1.00000000 0.99200230 
0.99981881 0.99987043 1.00000000 1.00000000 1.00000000 1.00000000 1.00000000 1.00000000 1.00000000 1.00000000 0.99987515 0.92073889 0.97089447 0.92475994 0.99954204 
0.99995768 0.99980111 0.99000641 0.99996411 0.98379695 0.95795906 0.99733152 0.97601299 1.00000000 0.68227046 1.00000000 0.97444869 0.94201348 0.96027318 0.96457129 
0.84662104 0.99983120 1.00000000 0.97932366 1.00000000 0.99317371 0.92859701 0.99783589 0.99987515 1.00000000 0.95794379 0.98331423 0.97334215 0.89176879 1.00000000 
0.68654138 0.99843947 0.96945171 0.96244227 1.00000000 0.99979921 0.83329253 0.97292917 0.92073889 0.97444869 0.98331423 0.73936561 0.96943826 0.99210848 0.96349723 
0.98720848 0.98131739 0.61290841 0.88320255 0.94939384 1.00000000 0.99049522 1.00000000 0.97089447 0.94201348 0.97334215 0.96943826 0.88792013 1.00000000 0.99009427 
0.99093577 0.62496030 0.95712292 0.05219698 0.05024804 0.86067572 0.83334266 1.00000000 0.92475994 0.96027318 0.89176879 0.99210848 1.00000000 0.98520502 1.00000000 
0.98119749 0.66805302 1.00000000 0.99939665 0.98711825 0.98364939 0.99586027 0.99200230 0.99954204 0.96457129 1.00000000 0.96349723 0.99009427 1.00000000 0.94507700 
# 15x3 choice variable X[78]
421.75074312 1494.20079820 2308.93516019 
0.00000000 0.00000000 0.00000000 
0.12872071 0.18745838 0.62833302 
1.04683511 0.34830049 0.36979158 
2591.06009484 3345.15355663 152.53388152 
12607.88965329 708.69010221 277.16241326 
3675.35773180 225.88828283 605.79634237 
969.58502807 171.06727508 3268.22406360 
29440.54083506 5198.71796851 14869.82575663 
173.33311341 4059.67787691 338.01214939 
2745.44392454 2240.90538586 1399.26309393 
55.15784023 8722.24574729 5532.31968591 
1.33252173 757.24992256 55.59266762 
384.93819585 467.12472078 208.31295884 
1680.16367334 643.49024209 40134.56284071 
# 15x3 choice variable Y[78]
13.12247946 55.41723492 0.00000000 
0.00000000 0.00000000 0.00000000 
0.48613047 0.06009910 0.00000000 
0.00000000 0.72735915 0.00000000 
0.00000000 5567.27141645 0.00096421 
0.00000000 0.00000000 0.00000000 
0.00000000 0.00000000 0.00000000 
0.00000000 0.00000000 0.00000000 
188.58400955 181.80725057 0.00000000 
72.91311152 107.08427100 0.00000000 
0.00000000 0.00000000 0.00003483 
113.17978662 0.00000000 0.00003483 
0.00000000 0.00000000 0.00004902 
0.00000000 0.00000000 0.00008016 
1943.47091873 99.35762335 0.00000000 
# Day 79
# 15x15 choice variable E[79]
1.00000000 1.00000000 0.99126775 0.81695825 0.98895319 0.99381024 1.00000000 1.00000000 1.00000000 1.00000000 0.95861961 0.99879295 1.00000000 1.00000000 0.66795365 
1.00000000 1.00000000 1.00000000 0.98994443 0.90631008 0.96180233 0.99442319 0.99854976 0.99996517 0.99465442 1.00000000 0.99658534 0.95696250 0.98401945 0.98176023 
0.99126775 1.00000000 1.00000000 1.00000000 0.99789046 0.98128750 0.96920863 0.97144970 0.99996517 0.98928868 0.97727995 0.96880597 0.65482759 0.71038824 1.00000000 
0.81695825 0.98994443 1.00000000 1.00000000 0.99995745 0.99945243 0.88166648 0.97115283 0.86770830 0.99931748 0.99940352 0.99239769 0.87165925 0.03948873 1.00000000 
0.98895319 0.90631008 0.99789046 0.99995745 1.00000000 1.00000000 0.98106971 0.92782093 1.00000000 0.98106484 0.97624677 0.96857523 0.95680525 0.62789711 0.91876950 
0.99381024 0.96180233 0.98128750 0.99945243 1.00000000 1.00000000 1.00000000 0.97804951 0.99965187 0.93900195 1.00000000 0.99312617 0.97892613 0.95188856 1.00000000 
1.00000000 0.99442319 0.96920863 0.88166648 0.98106971 1.00000000 1.00000000 1.00000000 1.00000000 0.98132797 0.92548670 0.78044479 0.94239728 0.85092828 0.99331266 
1.00000000 0.99854976 0.97144970 0.97115283 0.92782093 0.97804951 1.00000000 0.99452145 0.99558299 0.98023736 1.00000000 0.96831642 0.99807963 0.96066825 0.94919576 
1.00000000 0.99996517 0.99996517 0.86770830 1.00000000 0.99965187 1.00000000 0.99558299 0.70111008 0.94862530 1.00000000 0.98944571 0.91759257 0.93947023 1.00000000 
1.00000000 0.99465442 0.98928868 0.99931748 0.98106484 0.93900195 0.98132797 0.98023736 0.94862530 0.99024026 0.99289277 0.99733287 0.99165847 0.84280729 0.99738457 
0.95861961 1.00000000 0.97727995 0.99940352 0.97624677 1.00000000 0.92548670 1.00000000 1.00000000 0.99289277 0.65024285 0.71319995 0.97075461 0.97216361 0.90551317 
0.99879295 0.99658534 0.96880597 0.99239769 0.96857523 0.99312617 0.78044479 0.96831642 0.98944571 0.99733287 0.71319995 0.95608239 1.00000000 0.99283793 0.94565017 
1.00000000 0.95696250 0.65482759 0.87165925 0.95680525 0.97892613 0.94239728 0.99807963 0.91759257 0.99165847 0.97075461 1.00000000 0.83220813 0.97875170 1.00000000 
1.00000000 0.98401945 0.71038824 0.03948873 0.62789711 0.95188856 0.85092828 0.96066825 0.93947023 0.84280729 0.97216361 0.99283793 0.97875170 1.00000000 1.00000000 
0.66795365 0.98176023 1.00000000 1.00000000 0.91876950 1.00000000 0.99331266 0.94919576 1.00000000 0.99738457 0.90551317 0.94565017 1.00000000 1.00000000 0.57986443 
# 15x3 choice variable X[79]
2006.64741145 249.26574997 2032.54098403 
0.00000000 0.00000000 0.00000000 
0.11230638 1.16432625 0.44169018 
0.78593344 2.35935779 1.78230756 
525.91082644 199.67559525 3584.03071274 
201.43777111 246.17054236 47.45784570 
559.81091948 985.84385448 5.98480665 
1161.55271054 105.55335703 626.01545786 
405.77233539 1325.77328814 10658.11681831 
311.16669934 1141.77191350 3258.15788347 
1488.20949411 526.33712682 135.44810672 
21115.73865225 1318.38056788 48.64943570 
3062.77585349 211.42087803 1354.30408280 
0.00000000 0.00000000 7.35643929 
3010.42931576 598.80232372 64351.62553741 
# 15x3 choice variable Y[79]
0.00000000 0.00000000 0.00003483 
0.00000000 0.00005804 0.00000000 
0.01065795 0.12315733 0.00000000 
0.00000000 0.10267340 0.00009579 
62.14116359 0.00000000 0.00000000 
0.00000000 0.00000000 0.00007675 
0.00000000 0.00000000 0.00000000 
0.00000000 94.71530716 0.00003146 
27.93637033 64.20448452 0.00000000 
0.00000000 14.57893002 0.00000000 
0.00000000 198.92933947 0.00008856 
0.00000000 47.50102920 0.00000000 
0.00000000 0.00000000 0.00000000 
0.00000000 0.00000000 0.00003483 
212.85988807 320.49748347 0.00090317 
# Day 80
# 15x15 choice variable E[80]
1.00000000 1.00000000 0.95937364 0.98745386 0.91422268 0.98849471 1.00000000 0.99987829 0.69221759 0.99787933 0.97342358 0.99363169 0.98738155 1.00000000 0.96339017 
1.00000000 1.00000000 1.00000000 0.98074729 0.95034010 0.66788141 0.97218444 0.99992912 0.99990822 0.99961476 0.69900045 0.99569450 0.94378601 0.97129263 0.97607397 
0.95937364 1.00000000 1.00000000 1.00000000 1.00000000 0.96798289 0.91840680 0.95779507 1.00000000 0.99920890 0.98074744 0.99189266 0.95688720 0.88442122 1.00000000 
0.98745386 0.98074729 1.00000000 1.00000000 1.00000000 0.98419502 0.96008395 0.94934314 1.00000000 0.99996517 1.00000000 0.99709069 0.90586736 0.00000000 0.99993462 
0.91422268 0.95034010 1.00000000 1.00000000 1.00000000 1.00000000 0.68232254 0.95406922 0.99836697 0.96174266 0.99899484 0.96287716 0.95669754 0.56607128 0.95073555 
0.98849471 0.66788141 0.96798289 0.98419502 1.00000000 1.00000000 1.00000000 1.00000000 0.98858037 0.94495373 0.96030262 0.90944501 0.91734370 0.92122983 0.99896264 
1.00000000 0.97218444 0.91840680 0.96008395 0.68232254 1.00000000 1.00000000 1.00000000 0.67750123 1.00000000 0.83411782 0.77060486 0.92415471 0.97599880 0.93047982 
0.99987829 0.99992912 0.95779507 0.94934314 0.95406922 1.00000000 1.00000000 0.71528520 1.00000000 0.99960786 0.99739985 0.84360053 1.00000000 0.99620638 0.93003732 
0.69221759 0.99990822 1.00000000 1.00000000 0.99836697 0.98858037 0.67750123 1.00000000 1.00000000 1.00000000 0.68831092 0.97313302 0.99647583 0.59997036 1.00000000 
0.99787933 0.99961476 0.99920890 0.99996517 0.96174266 0.94495373 1.00000000 0.99960786 1.00000000 0.99357341 0.99862473 1.00000000 1.00000000 0.83286817 0.93960526 
0.97342358 0.69900045 0.98074744 1.00000000 0.99899484 0.96030262 0.83411782 0.99739985 0.68831092 0.99862473 0.98292471 1.00000000 0.97177635 0.65333510 0.99180818 
0.99363169 0.99569450 0.99189266 0.99709069 0.96287716 0.90944501 0.77060486 0.84360053 0.97313302 1.00000000 1.00000000 0.99326029 1.00000000 0.95673027 1.00000000 
0.98738155 0.94378601 0.95688720 0.90586736 0.95669754 0.91734370 0.92415471 1.00000000 0.99647583 1.00000000 0.97177635 1.00000000 0.83063270 1.00000000 1.00000000 
1.00000000 0.97129263 0.88442122 0.00000000 0.56607128 0.92122983 0.97599880 0.99620638 0.59997036 0.83286817 0.65333510 0.95673027 1.00000000 0.80272033 0.70976620 
0.96339017 0.97607397 1.00000000 0.99993462 0.95073555 0.99896264 0.93047982 0.93003732 1.00000000 0.93960526 0.99180818 1.00000000 1.00000000 0.70976620 0.62162017 
# 15x3 choice variable X[80]
438.18244407 75.35629887 541.01880301 
0.00000000 0.00000000 0.00000000 
2.14835146 1.20714656 0.99792071 
3.29652813 0.11138247 0.09800486 
3986.45091320 2081.99775878 127.52096877 
156.00077731 1472.97498945 332.31757905 
331.67673183 220.38205804 8664.51462727 
1038.08482156 31196.33257407 1664.63038020 
311.16534627 598.21364482 1206.83797358 
1805.19356615 125.51618169 60.05221330 
1961.47741299 282.53810643 696.23413341 
4775.34953613 3131.51892396 1091.20016116 
32.87530841 0.00000000 98.03148017 
1263.95719416 1930.78561797 36.76081168 
611.58579192 13968.37907356 11394.85607631 
# 15x3 choice variable Y[80]
57.19194899 47.61361338 0.00053290 
0.00000000 0.00000000 0.00000000 
0.00000000 0.31512855 0.00000000 
0.15121785 0.42764700 0.00000000 
2.10492350 59.75078288 0.00000000 
1.61912056 0.00000000 0.00003483 
185.69293140 0.00000000 0.00000000 
533.21714518 10.27541581 0.00000000 
1747.20437893 15.30117620 0.00009964 
0.00000000 31.05574956 0.00006994 
134.50232499 178.18925469 0.00000000 
0.00000000 0.00000000 0.00000091 
0.00000000 0.00024706 0.00000000 
0.00000000 0.00000000 0.00000000 
1914.56979366 658.23477625 0.00014438 
# Day 81
# 15x15 choice variable E[81]
1.00000000 0.99996517 0.99241993 0.85855473 0.94148111 0.93697972 0.99993266 0.81667554 1.00000000 0.97877130 0.91496353 0.97484531 0.99250037 1.00000000 0.99615383 
0.99996517 1.00000000 0.99991769 0.65461979 0.95462854 0.95988230 0.99504438 0.99991557 0.99986794 0.99977072 0.99996517 0.98741400 0.65705136 0.99248233 0.99118998 
0.99241993 0.99991769 1.00000000 0.99996517 0.99772594 0.89635501 0.82518530 0.96488992 1.00000000 0.99011238 1.00000000 0.99407112 0.97881607 0.95371860 1.00000000 
0.85855473 0.65461979 0.99996517 1.00000000 0.68900674 0.99845998 0.96450865 0.95742604 1.00000000 0.80420754 0.99948224 0.98817121 0.86449527 0.26082564 1.00000000 
0.94148111 0.95462854 0.99772594 0.68900674 1.00000000 1.00000000 0.96864604 0.97964101 0.70074986 0.99401974 0.98822928 0.99794452 0.96086828 0.43941564 0.97073655 
0.93697972 0.95988230 0.89635501 0.99845998 1.00000000 0.99527109 1.00000000 0.98595493 0.68131577 0.87720725 0.99853453 0.99942001 1.00000000 0.93437769 0.99620596 
0.99993266 0.99504438 0.82518530 0.96450865 0.96864604 1.00000000 0.99674095 0.98421286 1.00000000 0.67480191 0.94832971 0.68140270 0.90452790 0.84603474 1.00000000 
0.81667554 0.99991557 0.96488992 0.95742604 0.97964101 0.98595493 0.98421286 0.95147694 0.99983302 0.98566885 0.91605245 0.99030434 1.00000000 0.97454607 0.95993701 
1.00000000 0.99986794 1.00000000 1.00000000 0.70074986 0.68131577 1.00000000 0.99983302 0.97763683 1.00000000 0.68457201 0.94637392 0.98624768 0.94587597 0.98498708 
0.97877130 0.99977072 0.99011238 0.80420754 0.99401974 0.87720725 0.67480191 0.98566885 1.00000000 0.98937459 1.00000000 0.96658450 0.99773914 0.91827256 0.91855975 
0.91496353 0.99996517 1.00000000 0.99948224 0.98822928 0.99853453 0.94832971 0.91605245 0.68457201 1.00000000 0.93817746 0.69049512 0.97009528 0.92252344 0.94029667 
0.97484531 0.98741400 0.99407112 0.98817121 0.99794452 0.99942001 0.68140270 0.99030434 0.94637392 0.96658450 0.69049512 0.86321217 1.00000000 0.95829916 0.97705979 
0.99250037 0.65705136 0.97881607 0.86449527 0.96086828 1.00000000 0.90452790 1.00000000 0.98624768 0.99773914 0.97009528 1.00000000 0.57525965 1.00000000 1.00000000 
1.00000000 0.99248233 0.95371860 0.26082564 0.43941564 0.93437769 0.84603474 0.97454607 0.94587597 0.91827256 0.92252344 0.95829916 1.00000000 0.70263720 1.00000000 
0.99615383 0.99118998 1.00000000 1.00000000 0.97073655 0.99620596 1.00000000 0.95993701 0.98498708 0.91855975 0.94029667 0.97705979 1.00000000 1.00000000 0.98002234 
# 15x3 choice variable X[81]
13.07273517 12821.97028278 20.68937843 
0.00000000 0.00000000 0.00000000 
0.27551461 5.19412275 2.81724440 
2.45883788 0.48496494 2.07413757 
581.07943907 225.52878097 758.83676480 
136.21392571 2964.88787550 140.66118704 
298.78641975 1874.70770990 1722.23809245 
11161.54845428 20814.65141315 401.32655009 
44286.14204880 314.90317395 1179.43316625 
724.41470231 13899.41683500 2775.06265522 
164.19616179 544.12718747 873.56924008 
15199.23156101 112.98286237 1316.30361489 
189.76217719 1199.20969608 1753.02593292 
3792.67400872 0.00000000 57.77057944 
3024.66403347 6220.10769786 5599.92037801 
# 15x3 choice variable Y[81]
0.00000000 17.08962527 0.00000000 
0.00000000 0.00000000 0.00000000 
0.00016352 0.00000000 0.00000000 
0.00000000 0.11526894 0.00000000 
273.57935572 225.79909263 0.00000000 
144.27404269 0.00000000 0.00097670 
0.00000000 0.00000000 0.00000000 
0.00000000 0.00000000 0.00000000 
79.62771727 1757.64430296 0.00056579 
0.00000000 45.98105040 0.00066721 
636.81486556 326.50932997 0.00000000 
0.00000000 0.00000000 0.00000000 
0.00000000 0.00000000 0.00088316 
0.00000000 0.00000000 0.00000000 
520.98096666 1472.38244983 0.00000000 
# Day 82
# 15x15 choice variable E[82]
1.00000000 0.99992740 0.63048910 0.97523659 0.90879606 0.84566664 1.00000000 0.99933397 0.99995726 1.00000000 0.94832090 0.98908917 1.00000000 0.97989045 0.99045852 
0.99992740 1.00000000 0.99996517 0.98989177 0.92818521 0.97630346 0.98821863 0.99983309 0.99935565 0.99753913 0.99996517 0.98836308 0.90364834 0.66582783 0.58596213 
0.63048910 0.99996517 1.00000000 1.00000000 0.84075704 0.96905301 0.89544777 0.65960537 0.99861487 0.99981603 0.99130885 0.99180427 0.91516479 0.97153074 1.00000000 
0.97523659 0.98989177 1.00000000 1.00000000 1.00000000 0.99969970 0.50188342 0.95948463 0.99992439 0.99604699 0.99442470 0.98000730 0.82957568 0.29076330 0.99823810 
0.90879606 0.92818521 0.84075704 1.00000000 1.00000000 1.00000000 0.97084209 0.99287658 0.99977927 0.71096668 0.99826704 0.96557661 0.91254950 0.36559645 0.94539236 
0.84566664 0.97630346 0.96905301 0.99969970 1.00000000 0.97642973 1.00000000 0.99087362 0.97196373 0.91201421 0.98954550 0.68811365 0.98920756 0.58934099 0.99917910 
1.00000000 0.98821863 0.89544777 0.50188342 0.97084209 1.00000000 0.98599838 0.99492794 0.99375440 0.99951271 0.88794700 0.95586472 0.91951035 0.77857317 0.95670658 
0.99933397 0.99983309 0.65960537 0.95948463 0.99287658 0.99087362 0.99492794 0.99732700 0.99922787 1.00000000 0.99883778 0.97902242 0.99250410 0.98446035 0.98699218 
0.99995726 0.99935565 0.99861487 0.99992439 0.99977927 0.97196373 0.99375440 0.99922787 1.00000000 1.00000000 1.00000000 0.93536278 0.98948728 0.87306275 0.98180198 
1.00000000 0.99753913 0.99981603 0.99604699 0.71096668 0.91201421 0.99951271 1.00000000 1.00000000 0.95576100 0.83213983 0.99909756 0.68633472 0.62938994 0.95549217 
0.94832090 0.99996517 0.99130885 0.99442470 0.99826704 0.98954550 0.88794700 0.99883778 1.00000000 0.83213983 0.93636180 1.00000000 0.99722450 0.96956541 0.98098898 
0.98908917 0.98836308 0.99180427 0.98000730 0.96557661 0.68811365 0.95586472 0.97902242 0.93536278 0.99909756 1.00000000 0.94531288 0.98656532 0.92251908 0.87944529 
1.00000000 0.90364834 0.91516479 0.82957568 0.91254950 0.98920756 0.91951035 0.99250410 0.98948728 0.68633472 0.99722450 0.98656532 0.71458789 1.00000000 0.99911166 
0.97989045 0.66582783 0.97153074 0.29076330 0.36559645 0.58934099 0.77857317 0.98446035 0.87306275 0.62938994 0.96956541 0.92251908 1.00000000 0.92577019 1.00000000 
0.99045852 0.58596213 1.00000000 0.99823810 0.94539236 0.99917910 0.95670658 0.98699218 0.98180198 0.95549217 0.98098898 0.87944529 0.99911166 1.00000000 0.35567678 
# 15x3 choice variable X[82]
1677.74993832 368.52292891 1757.94081014 
0.00000000 0.00000000 0.00000000 
0.11191990 3.26412284 0.70696626 
1.84576638 8.63433970 0.58933176 
628.82109039 261.72658084 5891.97288504 
4400.70889823 60.36975481 306.97156956 
1263.34362613 2018.50342962 24116.08450379 
7319.25709103 325.04659478 2250.53891302 
1973.33587835 1936.28515949 765.71207439 
213.43420485 2220.61675500 2591.56345744 
124.72562494 808.55914052 60.37166835 
6347.86168617 11600.97675592 1196.05700559 
46.62708439 1538.38019832 160.79123894 
1298.83677654 0.00000000 617.26054401 
7068.61315948 1887.64903062 7459.32855269 
# 15x3 choice variable Y[82]
0.00000000 0.00000000 0.00000000 
0.00000000 0.00000000 0.00000000 
0.00148192 0.40968271 0.00009336 
0.27724404 0.44198708 0.00000000 
68.38267630 0.00000000 0.00000000 
0.00000000 0.00000000 0.00000000 
164.89265176 102.83757729 0.00000000 
261.82617417 63.72080658 0.00000000 
60.56603883 324.67763622 0.00013292 
0.00000000 0.00000000 0.00082856 
1331.30443395 830.60208378 0.00000000 
0.00000000 49.55240314 0.00000000 
0.00000000 0.00000000 0.00086247 
0.00000000 0.00000000 0.00000000 
608.54913298 571.68150706 0.00065002 
# Day 83
# 15x15 choice variable E[83]
1.00000000 1.00000000 0.93424238 0.94003597 0.96971403 0.96625195 1.00000000 0.99985004 1.00000000 0.98558069 0.93667829 0.98330567 0.60236947 1.00000000 0.95740518 
1.00000000 1.00000000 0.99996517 0.98455034 0.96763812 0.95322034 0.99524761 0.99986738 0.99996517 0.99978270 0.99984347 0.96669027 0.94759904 0.97047489 0.95256754 
0.93424238 0.99996517 1.00000000 1.00000000 0.61602733 0.94942502 0.92964978 0.95800061 1.00000000 1.00000000 1.00000000 0.86431596 0.98960779 0.95774171 0.99984692 
0.94003597 0.98455034 1.00000000 1.00000000 1.00000000 0.99859333 0.96173792 0.94924860 1.00000000 1.00000000 0.99942867 0.98323483 0.71799419 0.00000000 1.00000000 
0.96971403 0.96763812 0.61602733 1.00000000 1.00000000 1.00000000 0.99901772 0.64633575 1.00000000 0.98436527 0.99814065 1.00000000 0.99051259 0.60897583 0.92845079 
0.96625195 0.95322034 0.94942502 0.99859333 1.00000000 1.00000000 1.00000000 0.96849705 0.97078338 0.91596895 0.98242034 0.95185252 1.00000000 0.92369745 1.00000000 
1.00000000 0.99524761 0.92964978 0.96173792 0.99901772 1.00000000 0.99943511 1.00000000 0.99996517 0.99777492 0.97146052 0.60209972 0.90678227 0.90043771 0.97640520 
0.99985004 0.99986738 0.95800061 0.94924860 0.64633575 0.96849705 1.00000000 1.00000000 0.99958249 0.97090948 0.95800135 0.97573937 0.96576235 0.99878902 0.97068507 
1.00000000 0.99996517 1.00000000 1.00000000 1.00000000 0.97078338 0.99996517 0.99958249 0.68762918 1.00000000 0.99543173 0.88845240 1.00000000 0.95035627 0.99805993 
0.98558069 0.99978270 1.00000000 1.00000000 0.98436527 0.91596895 0.99777492 0.97090948 1.00000000 0.66583466 0.99440341 0.99969167 1.00000000 0.98668090 0.95318977 
0.93667829 0.99984347 1.00000000 0.99942867 0.99814065 0.98242034 0.97146052 0.95800135 0.99543173 0.99440341 0.93963025 0.98893035 0.93972461 0.97874879 0.65203420 
0.98330567 0.96669027 0.86431596 0.98323483 1.00000000 0.95185252 0.60209972 0.97573937 0.88845240 0.99969167 0.98893035 0.97133531 1.00000000 0.96175283 1.00000000 
0.60236947 0.94759904 0.98960779 0.71799419 0.99051259 1.00000000 0.90678227 0.96576235 1.00000000 1.00000000 0.93972461 1.00000000 0.18129081 0.98435116 0.99967706 
1.00000000 0.97047489 0.95774171 0.00000000 0.60897583 0.92369745 0.90043771 0.99878902 0.95035627 0.98668090 0.97874879 0.96175283 0.98435116 0.73428371 1.00000000 
0.95740518 0.95256754 0.99984692 1.00000000 0.92845079 1.00000000 0.97640520 0.97068507 0.99805993 0.95318977 0.65203420 1.00000000 0.99967706 1.00000000 0.98195150 
# 15x3 choice variable X[83]
1337.43338724 628.76120130 3194.82391815 
0.00000000 0.00000000 0.00000000 
1.45833533 3.93995930 0.10661930 
1.17890681 14.89728387 0.06804414 
3317.79845314 7065.56341382 1863.92550108 
227.36568867 154.90656624 623.38198610 
376.69706793 269.30921870 1567.29818513 
844.72100858 1026.84419403 22.09787221 
3079.79346258 298.65492375 694.81794648 
16387.17372583 3930.47662572 380.39753253 
13207.07087704 687.74598995 1678.12670893 
1480.20577496 195.74240048 2244.95227981 
0.00000000 3458.17543411 288.76185085 
23.63374466 122.95267130 1099.42519119 
754.77257889 3870.12241621 3670.03640298 
# 15x3 choice variable Y[83]
80.31733281 0.00000000 0.00000000 
0.00000000 0.00000000 0.00000000 
0.00018024 0.20340287 0.00007891 
5.72615893 0.74339639 0.00000000 
472.40685095 64.71953010 0.00000000 
0.00000000 0.00000000 0.00086789 
0.00000000 0.00000000 0.00000000 
0.00000000 0.00000000 0.00068664 
843.94848644 389.84314031 0.00003483 
1518.56400282 5.27287938 0.00033190 
49.74309668 0.00000000 0.00000000 
5.19766523 0.00000000 0.00017200 
0.00000000 0.00000000 0.00000000 
0.00000000 0.00000000 0.00000000 
84.48581059 285.42213679 0.00075646 
# Day 84
# 15x15 choice variable E[84]
1.00000000 0.99996517 0.99016021 0.93561756 0.93259691 0.97072814 1.00000000 0.97932770 0.79137590 0.98779591 0.91131531 0.91537535 0.72988511 0.69429772 0.97168269 
0.99996517 1.00000000 0.99996517 0.98484888 0.96852734 0.94847811 0.99985144 0.99915859 0.99996517 1.00000000 0.99993154 0.91275998 0.94375031 0.93980542 0.96717498 
0.99016021 0.99996517 1.00000000 1.00000000 0.99782294 0.91896584 0.83569345 0.70756252 0.99902432 0.99974991 0.98569290 0.94393581 0.95837306 0.82863012 1.00000000 
0.93561756 0.98484888 1.00000000 1.00000000 1.00000000 0.99751163 0.97927439 0.94308276 0.99990237 0.99996517 0.98242249 0.92155232 0.79672642 0.27346626 1.00000000 
0.93259691 0.96852734 0.99782294 1.00000000 1.00000000 1.00000000 0.99442488 0.94386112 0.97827251 1.00000000 1.00000000 0.98969579 0.96608419 0.45918298 0.81423265 
0.97072814 0.94847811 0.91896584 0.99751163 1.00000000 1.00000000 1.00000000 1.00000000 1.00000000 0.99695734 1.00000000 1.00000000 0.96057730 0.97056812 1.00000000 
1.00000000 0.99985144 0.83569345 0.97927439 0.99442488 1.00000000 1.00000000 1.00000000 0.99931392 0.96367865 0.90984698 0.58862016 0.93736901 0.80458323 0.98964868 
0.97932770 0.99915859 0.70756252 0.94308276 0.94386112 1.00000000 1.00000000 0.97810451 1.00000000 0.97241488 0.97878531 0.97899521 0.92250758 0.98125045 0.98069664 
0.79137590 0.99996517 0.99902432 0.99990237 0.97827251 1.00000000 0.99931392 1.00000000 1.00000000 0.79762722 0.99116932 0.90063418 0.70990833 0.96937997 0.97455631 
0.98779591 1.00000000 0.99974991 0.99996517 1.00000000 0.99695734 0.96367865 0.97241488 0.79762722 0.96014008 1.00000000 1.00000000 0.99795886 0.95926193 0.99857013 
0.91131531 0.99993154 0.98569290 0.98242249 1.00000000 1.00000000 0.90984698 0.97878531 0.99116932 1.00000000 0.90951059 0.99715884 0.99929802 0.85208523 0.49712223 
0.91537535 0.91275998 0.94393581 0.92155232 0.98969579 1.00000000 0.58862016 0.97899521 0.90063418 1.00000000 0.99715884 0.68885379 0.96536293 0.86858737 0.99707836 
0.72988511 0.94375031 0.95837306 0.79672642 0.96608419 0.96057730 0.93736901 0.92250758 0.70990833 0.99795886 0.99929802 0.96536293 0.92610026 1.00000000 0.99994243 
0.69429772 0.93980542 0.82863012 0.27346626 0.45918298 0.97056812 0.80458323 0.98125045 0.96937997 0.95926193 0.85208523 0.86858737 1.00000000 0.67840711 1.00000000 
0.97168269 0.96717498 1.00000000 1.00000000 0.81423265 1.00000000 0.98964868 0.98069664 0.97455631 0.99857013 0.49712223 0.99707836 0.99994243 1.00000000 0.96149185 
# 15x3 choice variable X[84]
933.17461568 111.19993817 28.26178611 
0.00000000 0.00000000 0.00000000 
0.25206937 0.17515756 0.16791844 
0.27900718 4.56300119 1.01240507 
963.81635430 204.13154572 617.32305410 
3477.58907066 2222.76445583 116.12536364 
777.20003979 1032.14038122 858.73014577 
1701.52517031 1716.78201921 31.12119669 
8047.87603592 3864.05016763 2697.57843956 
1259.13479794 1544.01836555 262.56752732 
814.00798578 15145.53425462 3378.42538349 
1092.08614905 386.05295059 40.67131122 
56.68142714 210.76427160 110.10643420 
481.66835686 0.00000000 0.00000000 
4126.58443272 4152.68137079 1421.04831620 
# 15x3 choice variable Y[84]
0.00000000 0.00000000 0.00000000 
0.00000000 0.00000000 0.00000000 
0.15754300 0.36090690 0.00004741 
0.40472979 0.00958652 0.00012351 
27.86614702 0.00000000 0.00093437 
36.05842642 0.00000000 0.00000000 
51.50864178 0.00000000 0.00000000 
26.29127985 0.00000000 0.00000000 
190.24438345 99.41742609 0.00000000 
765.52174675 0.00000000 0.00078683 
89.69639339 0.00000000 0.00003483 
0.00000000 0.00000000 0.00007226 
0.00000000 0.00000000 0.00087989 
0.00000000 0.00000000 0.00003483 
45.85359327 247.83852145 0.00008390 
# Day 85
# 15x15 choice variable E[85]
1.00000000 0.99996517 0.96600965 0.93135234 0.94664137 0.89067942 0.98065922 0.99916149 0.69447446 1.00000000 0.92983448 0.98118942 0.97472490 0.60009688 0.93115741 
0.99996517 1.00000000 1.00000000 0.95983735 0.93666419 0.96637599 0.99508554 0.99956011 0.99950997 0.99994428 0.99982729 0.66364340 0.92682498 0.97885317 0.90800550 
0.96600965 1.00000000 1.00000000 1.00000000 0.94912851 0.89770111 0.90011605 0.86802616 0.82848371 0.99954346 0.99881111 0.97254838 0.98229175 0.92489524 0.99996517 
0.93135234 0.95983735 1.00000000 1.00000000 1.00000000 0.99925572 0.94846016 0.98107548 1.00000000 0.99996517 0.82770637 0.99244986 0.53254375 0.36344995 1.00000000 
0.94664137 0.93666419 0.94912851 1.00000000 1.00000000 1.00000000 0.95663989 0.96814098 0.99749952 0.98825903 0.97792507 0.99867717 0.86961604 0.66819453 0.96297053 
0.89067942 0.96637599 0.89770111 0.99925572 1.00000000 1.00000000 1.00000000 0.64985395 0.97266032 0.91707493 0.97636679 1.00000000 0.96688089 0.78733627 1.00000000 
0.98065922 0.99508554 0.90011605 0.94846016 0.95663989 1.00000000 1.00000000 1.00000000 1.00000000 0.98128314 0.97650988 0.87478886 1.00000000 0.93121256 0.86215037 
0.99916149 0.99956011 0.86802616 0.98107548 0.96814098 0.64985395 1.00000000 0.99780225 1.00000000 0.99351759 1.00000000 0.96886041 0.87711747 0.92269900 0.98270113 
0.69447446 0.99950997 0.82848371 1.00000000 0.99749952 0.97266032 1.00000000 1.00000000 0.98460763 1.00000000 0.99663473 0.92034450 1.00000000 0.59587664 1.00000000 
1.00000000 0.99994428 0.99954346 0.99996517 0.98825903 0.91707493 0.98128314 0.99351759 1.00000000 0.98562638 0.99985219 0.99386220 1.00000000 0.96682378 0.94723522 
0.92983448 0.99982729 0.99881111 0.82770637 0.97792507 0.97636679 0.97650988 1.00000000 0.99663473 0.99985219 0.98274385 0.64411709 0.93146139 0.94900808 0.94966611 
0.98118942 0.66364340 0.97254838 0.99244986 0.99867717 1.00000000 0.87478886 0.96886041 0.92034450 0.99386220 0.64411709 0.95768434 1.00000000 0.92293441 1.00000000 
0.97472490 0.92682498 0.98229175 0.53254375 0.86961604 0.96688089 1.00000000 0.87711747 1.00000000 1.00000000 0.93146139 1.00000000 0.86463086 0.95383621 1.00000000 
0.60009688 0.97885317 0.92489524 0.36344995 0.66819453 0.78733627 0.93121256 0.92269900 0.59587664 0.96682378 0.94900808 0.92293441 0.95383621 0.66032652 1.00000000 
0.93115741 0.90800550 0.99996517 1.00000000 0.96297053 1.00000000 0.86215037 0.98270113 1.00000000 0.94723522 0.94966611 1.00000000 1.00000000 1.00000000 0.91971080 
# 15x3 choice variable X[85]
1357.28662887 271.73466971 50.85131660 
0.00000000 0.00000000 425.31240821 
12.68619496 10.28747727 0.65260422 
0.27136798 11.86351647 0.24794600 
160.66652013 290.25019505 562.25410563 
34.41205796 305.39938146 3281.73108165 
2944.97117830 36908.91275177 1411.99131807 
129.33326817 958.68345089 11355.48906990 
579.78996707 10511.76228523 1555.20014118 
2908.92008411 4375.08115813 2118.47518716 
754.01093275 54.40780411 4862.66545438 
466.88167558 5467.67200413 17439.10162538 
3205.01152876 1024.70708775 1222.68087128 
638.62799274 867.12439824 509.54279671 
1473.69085883 204.94402241 9847.86928232 
# 15x3 choice variable Y[85]
94.65564626 0.00000000 0.00000000 
0.00000000 0.00000000 0.00000000 
0.07844628 0.00000000 0.00034686 
0.45053754 0.00000000 0.00005023 
2.61200288 0.00000000 0.00003483 
18.20274090 22.10326511 0.00000000 
0.00000000 0.00000000 0.00000000 
0.00000000 0.00000000 0.00070097 
892.99836490 11.71812793 0.00000000 
13.02003487 0.00000000 0.00000000 
0.00000000 112.65252758 0.00000000 
0.00000000 0.00000000 0.00000000 
0.00000000 0.00000000 0.00003483 
0.00000000 0.00000000 0.00000000 
412.00576878 749.78982207 0.00003483 
# Day 86
# 15x15 choice variable E[86]
1.00000000 0.99996517 0.97637389 0.91346879 0.94683186 0.65622610 1.00000000 1.00000000 1.00000000 0.99886561 0.93721192 0.99514880 0.90577723 0.96651899 0.98496878 
0.99996517 1.00000000 1.00000000 0.98197570 0.89887663 0.99185748 0.98310038 1.00000000 0.99974046 0.99996517 0.99996506 0.99974231 0.92523798 0.95570141 0.99324496 
0.97637389 1.00000000 1.00000000 1.00000000 0.96875381 0.83941490 0.89570365 0.93940369 1.00000000 0.99969627 0.99677738 0.89511781 0.98338956 0.95135802 0.99979596 
0.91346879 0.98197570 1.00000000 1.00000000 1.00000000 0.99691720 0.95240505 0.66217290 1.00000000 1.00000000 0.99661560 0.97734731 0.87472664 0.45231523 0.97432864 
0.94683186 0.89887663 0.96875381 1.00000000 1.00000000 1.00000000 0.93037952 0.90791354 1.00000000 0.95306720 0.99583840 0.98048628 0.96044247 0.52389748 0.90409692 
0.65622610 0.99185748 0.83941490 0.99691720 1.00000000 1.00000000 1.00000000 0.99971845 0.98896419 0.88897749 0.69309868 0.99233004 0.97577847 0.67697282 0.97540661 
1.00000000 0.98310038 0.89570365 0.95240505 0.93037952 1.00000000 1.00000000 0.68751147 0.99410753 0.95721002 0.99418396 0.79813213 0.99707635 0.92115554 0.88230056 
1.00000000 1.00000000 0.93940369 0.66217290 0.90791354 0.99971845 0.68751147 0.99398091 1.00000000 0.99913204 0.97362686 1.00000000 0.99957977 0.99859818 0.67379031 
1.00000000 0.99974046 1.00000000 1.00000000 1.00000000 0.98896419 0.99410753 1.00000000 1.00000000 0.99977513 0.99944150 0.90937909 0.97846833 0.88648340 0.98838555 
0.99886561 0.99996517 0.99969627 1.00000000 0.95306720 0.88897749 0.95721002 0.99913204 0.99977513 0.91962270 0.99036818 0.77985237 0.99415856 0.86642747 1.00000000 
0.93721192 0.99996506 0.99677738 0.99661560 0.99583840 0.69309868 0.99418396 0.97362686 0.99944150 0.99036818 0.98516440 0.96009244 0.92254841 0.88916627 0.98862638 
0.99514880 0.99974231 0.89511781 0.97734731 0.98048628 0.99233004 0.79813213 1.00000000 0.90937909 0.77985237 0.96009244 0.89339208 1.00000000 0.98976357 0.88410363 
0.90577723 0.92523798 0.98338956 0.87472664 0.96044247 0.97577847 0.99707635 0.99957977 0.97846833 0.99415856 0.92254841 1.00000000 0.80158165 0.99789391 0.99977484 
0.96651899 0.95570141 0.95135802 0.45231523 0.52389748 0.67697282 0.92115554 0.99859818 0.88648340 0.86642747 0.88916627 0.98976357 0.99789391 0.68082381 0.75453773 
0.98496878 0.99324496 0.99979596 0.97432864 0.90409692 0.97540661 0.88230056 0.67379031 0.98838555 1.00000000 0.98862638 0.88410363 0.99977484 0.75453773 0.99633012 
# 15x3 choice variable X[86]
251.22627722 16.59130783 2485.69931454 
0.00000000 0.00000000 0.00000000 
0.48917006 0.01808868 1.70077940 
1.14741226 0.44790857 0.67430207 
2062.81205947 16253.20760038 179.60036209 
1138.57914343 461.77866809 1747.45197628 
535.17981599 707.32209405 250.71997230 
9889.35688784 27460.01705720 191.18953006 
1922.87705018 886.38664793 30487.27701691 
82.62575673 292.00243068 173.64216953 
360.87256312 936.31066326 538.00197172 
5445.68835212 1112.20635238 255.39206960 
2378.73848107 27.93219553 78.94958055 
912.41422532 0.00000000 968.82798934 
68.99857679 932.88231608 7212.99630009 
# 15x3 choice variable Y[86]
0.00000000 0.00000000 0.00000000 
0.00000000 0.00000000 0.00000000 
0.00142711 0.00005951 0.04054875 
0.79625640 0.00000000 0.00000000 
1293.50403424 0.00000000 161.71660713 
143.54086628 13.74914344 34.68397857 
6.62426412 20.30495139 2521.73004137 
193.12733357 1502.85408367 117.31567069 
289.12863345 247.29852403 186.71565895 
55.78398203 128.29125640 75.18461896 
0.00000000 1325.29757354 136.52600263 
0.00000000 0.00000000 58.18801052 
0.00000000 0.00000000 0.00000000 
0.00000000 0.00000000 0.00000000 
1144.89315999 1112.30229055 3188.14614441 
# Day 87
# 15x15 choice variable E[87]
1.00000000 0.99991649 0.97727701 0.89914930 0.98807548 0.90643420 0.99966905 0.69901822 1.00000000 0.69315294 0.93272673 0.98164956 0.99224324 1.00000000 0.98569038 
0.99991649 1.00000000 1.00000000 0.99488909 0.66470442 0.94541634 0.99838301 0.99979618 0.98846572 0.99996517 0.99986854 0.99669568 0.99540655 0.93477067 0.97360788 
0.97727701 1.00000000 1.00000000 1.00000000 0.98152330 0.94693722 0.92537205 0.98553686 0.99993035 0.99988787 1.00000000 0.98146655 0.98183214 0.95450375 1.00000000 
0.89914930 0.99488909 1.00000000 1.00000000 1.00000000 0.69150655 0.94385385 0.96398194 1.00000000 0.99966795 0.99935311 0.97853514 0.79967270 0.00000000 0.99970595 
0.98807548 0.66470442 0.98152330 1.00000000 0.88758805 1.00000000 0.98034440 0.96385009 0.99837296 0.99027617 1.00000000 1.00000000 0.63554537 0.76942240 0.90199351 
0.90643420 0.94541634 0.94693722 0.69150655 1.00000000 0.99581213 1.00000000 0.97314279 0.99775643 0.97069596 0.99856298 0.98256791 1.00000000 0.83841321 0.97284179 
0.99966905 0.99838301 0.92537205 0.94385385 0.98034440 1.00000000 0.98396349 1.00000000 0.99934626 1.00000000 0.65920916 0.89716464 0.90666299 0.77601245 0.93233856 
0.69901822 0.99979618 0.98553686 0.96398194 0.96385009 0.97314279 1.00000000 0.99909630 1.00000000 0.97577971 0.97425103 1.00000000 1.00000000 1.00000000 0.82692936 
1.00000000 0.98846572 0.99993035 1.00000000 0.99837296 0.99775643 0.99934626 1.00000000 1.00000000 1.00000000 1.00000000 0.92443098 0.96332626 0.97200321 0.99866658 
0.69315294 0.99996517 0.99988787 0.99966795 0.99027617 0.97069596 1.00000000 0.97577971 1.00000000 0.99223006 0.99088851 0.99812807 0.96939719 0.96212250 0.92926421 
0.93272673 0.99986854 1.00000000 0.99935311 1.00000000 0.99856298 0.65920916 0.97425103 1.00000000 0.99088851 0.92297720 0.93400504 0.93909327 0.97970860 0.80905548 
0.98164956 0.99669568 0.98146655 0.97853514 1.00000000 0.98256791 0.89716464 1.00000000 0.92443098 0.99812807 0.93400504 0.99225600 0.92224448 0.99935551 0.69179689 
0.99224324 0.99540655 0.98183214 0.79967270 0.63554537 1.00000000 0.90666299 1.00000000 0.96332626 0.96939719 0.93909327 0.92224448 0.93526049 1.00000000 1.00000000 
1.00000000 0.93477067 0.95450375 0.00000000 0.76942240 0.83841321 0.77601245 1.00000000 0.97200321 0.96212250 0.97970860 0.99935551 1.00000000 0.84069405 1.00000000 
0.98569038 0.97360788 1.00000000 0.99970595 0.90199351 0.97284179 0.93233856 0.82692936 0.99866658 0.92926421 0.80905548 0.69179689 1.00000000 1.00000000 0.92131070 
# 15x3 choice variable X[87]
894.38260346 237.91010357 237.12245437 
0.00000000 0.00000000 0.00000000 
4.37149455 1.79039797 0.39915048 
1.28783715 0.01762641 4.33446762 
3111.89025348 58.15760633 2856.80003162 
4008.03607335 66.68090001 444.82663479 
2791.63822931 1518.25333139 710.99182441 
844.14481260 18615.61719280 933.89122505 
1523.90788338 3545.53906932 722.34718700 
2479.53457256 294.71349365 4314.16153837 
141.99518736 7603.47763621 1216.34085288 
1184.81391939 5664.90170016 138.28651249 
3320.77819207 0.00000000 2291.22484398 
316.86541983 602.80695073 7259.09246554 
485.95135136 5572.81304992 2828.34521949 
# 15x3 choice variable Y[87]
0.00000000 125.41055330 0.00006153 
0.00000000 0.00000000 0.00000000 
0.00000000 0.69055412 0.14828925 
0.28160051 0.11790056 0.00007797 
580.92922352 24.96528072 3.86106369 
0.00000000 0.00000000 92.19097037 
0.00000000 968.02314330 57.18672017 
34.09616359 231.53434354 66.16634300 
142.82163812 0.00000000 78.21768606 
0.00000000 0.00000000 49.11464909 
143.78706959 145.09942197 996.72088724 
23.22168766 21.47696729 1101.14396106 
0.00000000 0.00000000 0.00000000 
0.00000000 0.00000000 0.00000000 
831.36334197 184.85649285 20.56145028 
# Day 88
# 15x15 choice variable E[88]
1.00000000 0.99996517 0.95657748 0.94598280 0.97244043 0.93800048 1.00000000 0.99986032 0.99853153 1.00000000 0.90378617 1.00000000 1.00000000 1.00000000 0.99307059 
0.99996517 1.00000000 1.00000000 0.97746795 0.63389933 0.98845931 1.00000000 0.99665460 0.99959532 0.99992349 1.00000000 0.94401708 0.95070585 0.66481571 0.95620497 
0.95657748 1.00000000 1.00000000 0.99991231 0.98638913 0.94564029 0.93550503 0.99551424 1.00000000 0.99865238 0.99956515 0.99108304 0.99691636 0.97029517 1.00000000 
0.94598280 0.97746795 0.99991231 1.00000000 1.00000000 0.98030500 0.77459994 0.96417624 0.99995695 0.99996517 0.99977096 0.95887221 0.67800454 0.00000000 1.00000000 
0.97244043 0.63389933 0.98638913 1.00000000 1.00000000 1.00000000 0.64283977 0.88604865 0.99468917 1.00000000 1.00000000 0.97864177 0.95287596 0.79068321 0.82641224 
0.93800048 0.98845931 0.94564029 0.98030500 1.00000000 1.00000000 1.00000000 0.99020514 0.97691189 0.98390370 0.99167719 1.00000000 0.99795812 0.99606131 1.00000000 
1.00000000 1.00000000 0.93550503 0.77459994 0.64283977 1.00000000 1.00000000 0.73837241 0.99293415 0.98177237 0.92343279 0.85959918 0.95281046 0.88507771 0.98385984 
0.99986032 0.99665460 0.99551424 0.96417624 0.88604865 0.99020514 0.73837241 1.00000000 1.00000000 0.99620518 0.98413043 0.96137247 1.00000000 0.98931523 0.58356178 
0.99853153 0.99959532 1.00000000 0.99995695 0.99468917 0.97691189 0.99293415 1.00000000 0.99943623 0.99799138 0.97663241 0.81588845 0.98704522 0.94355019 0.99913941 
1.00000000 0.99992349 0.99865238 0.99996517 1.00000000 0.98390370 0.98177237 0.99620518 0.99799138 1.00000000 1.00000000 0.99839948 0.91021958 0.93834740 0.86366913 
0.90378617 1.00000000 0.99956515 0.99977096 1.00000000 0.99167719 0.92343279 0.98413043 0.97663241 1.00000000 0.94096007 0.99964976 0.96750570 0.99464935 0.99080412 
1.00000000 0.94401708 0.99108304 0.95887221 0.97864177 1.00000000 0.85959918 0.96137247 0.81588845 0.99839948 0.99964976 0.95939544 0.67447811 0.87092303 1.00000000 
1.00000000 0.95070585 0.99691636 0.67800454 0.95287596 0.99795812 0.95281046 1.00000000 0.98704522 0.91021958 0.96750570 0.67447811 0.62015016 1.00000000 1.00000000 
1.00000000 0.66481571 0.97029517 0.00000000 0.79068321 0.99606131 0.88507771 0.98931523 0.94355019 0.93834740 0.99464935 0.87092303 1.00000000 0.80324178 1.00000000 
0.99307059 0.95620497 1.00000000 1.00000000 0.82641224 1.00000000 0.98385984 0.58356178 0.99913941 0.86366913 0.99080412 1.00000000 1.00000000 1.00000000 0.96822375 
# 15x3 choice variable X[88]
321.61712898 345.00916216 217.52723837 
0.00000000 0.09773323 0.00000000 
1.02303850 1.35179363 0.02299473 
16.30180471 1.54881395 0.57372559 
207.07739044 599.74206705 2054.48103705 
287.88731261 384.57653934 11153.57958520 
1824.96187005 1524.53450617 0.00000000 
309.21327891 1716.56790114 382.40373580 
981.28787261 1529.91437534 6350.38251122 
841.80478971 222.56654122 387.28064875 
298.65953331 5628.87773202 1495.62893703 
337.48230580 583.38532358 806.67557937 
1107.28148895 380.77207641 20604.17595066 
0.00000000 377.28285869 76.51219829 
8179.66345944 928.89436491 684.57439656 
# 15x3 choice variable Y[88]
0.00000000 23.13419752 0.00003483 
0.00000000 0.00000000 0.00000000 
0.02059679 0.00037304 0.00034375 
0.22546494 0.00000000 0.13551726 
0.00000000 0.00000000 5.32669432 
74.83587892 165.60519345 48.39219118 
96.28474992 0.00000000 35.75088963 
1593.57416025 354.99306757 0.00000000 
4374.64989196 584.46989669 792.44699834 
42.33784332 687.36829910 139.06146808 
52.92740788 178.94387292 0.00000000 
0.00000000 0.00000000 268.87681602 
0.00000000 0.00000000 0.00000000 
0.00000000 0.00000000 0.00000000 
66.57551019 5476.51422308 564.00906440 
# Day 89
# 15x15 choice variable E[89]
0.89231169 1.00000000 0.98316159 0.96080945 0.97664280 0.63432546 1.00000000 1.00000000 1.00000000 1.00000000 0.98363284 1.00000000 1.00000000 0.90302776 0.97807788 
1.00000000 1.00000000 0.99996517 0.96988590 0.98009779 0.99336758 0.99910237 0.99966337 0.70884218 0.99976827 0.99991941 0.99986496 0.37462521 0.90275444 0.97337313 
0.98316159 0.99996517 1.00000000 1.00000000 0.98473817 0.66542542 0.94107430 0.99516321 0.99996517 0.70065079 0.99968278 0.98429696 0.94947576 0.96682170 1.00000000 
0.96080945 0.96988590 1.00000000 1.00000000 1.00000000 0.99500060 0.95269342 0.92226567 1.00000000 0.99991947 0.99990080 0.86850404 0.87137056 0.00000000 1.00000000 
0.97664280 0.98009779 0.98473817 1.00000000 1.00000000 1.00000000 0.96471685 0.99223102 1.00000000 0.68125783 1.00000000 1.00000000 0.67419617 0.62664750 0.94704712 
0.63432546 0.99336758 0.66542542 0.99500060 1.00000000 1.00000000 1.00000000 1.00000000 0.96227424 0.94954102 0.92913867 1.00000000 0.99835699 0.85301571 0.95222923 
1.00000000 0.99910237 0.94107430 0.95269342 0.96471685 1.00000000 1.00000000 0.97264690 0.99948036 0.99424610 0.98728407 0.61765282 0.67249963 0.77757436 0.91952047 
1.00000000 0.99966337 0.99516321 0.92226567 0.99223102 1.00000000 0.97264690 0.99898005 1.00000000 1.00000000 0.99514021 0.99999402 1.00000000 0.98225373 0.84469500 
1.00000000 0.70884218 0.99996517 1.00000000 1.00000000 0.96227424 0.99948036 1.00000000 0.99476666 1.00000000 1.00000000 0.97247778 0.99993756 0.87386622 0.98735295 
1.00000000 0.99976827 0.70065079 0.99991947 0.68125783 0.94954102 0.99424610 1.00000000 1.00000000 0.99461518 1.00000000 0.96808943 0.98232482 0.96645155 0.99259021 
0.98363284 0.99991941 0.99968278 0.99990080 1.00000000 0.92913867 0.98728407 0.99514021 1.00000000 1.00000000 0.96004934 0.98684545 0.99803102 0.89352912 0.97628712 
1.00000000 0.99986496 0.98429696 0.86850404 1.00000000 1.00000000 0.61765282 0.99999402 0.97247778 0.96808943 0.98684545 0.98944348 0.99441943 0.73674476 1.00000000 
1.00000000 0.37462521 0.94947576 0.87137056 0.67419617 0.99835699 0.67249963 1.00000000 0.99993756 0.98232482 0.99803102 0.99441943 0.88242496 1.00000000 1.00000000 
0.90302776 0.90275444 0.96682170 0.00000000 0.62664750 0.85301571 0.77757436 0.98225373 0.87386622 0.96645155 0.89352912 0.73674476 1.00000000 0.57233159 1.00000000 
0.97807788 0.97337313 1.00000000 1.00000000 0.94704712 0.95222923 0.91952047 0.84469500 0.98735295 0.99259021 0.97628712 1.00000000 1.00000000 1.00000000 0.86366210 
# 15x3 choice variable X[89]
1110.32894008 518.45860926 24.98908158 
10.14239590 0.00000000 1.32379084 
5.43803665 0.56960059 3.00517977 
0.27204122 0.78423956 0.09530849 
5499.81088621 43.13755903 3212.37887702 
26.53297353 382.45097748 901.90333309 
1167.28709038 257.89474600 706.76445156 
660.07898827 1293.63431975 125.75268541 
2722.51250307 2280.00360614 356.04728118 
5554.49608475 25.43343057 270.65043827 
6962.95157369 145.70415709 20978.91289603 
3256.81161069 343.83007766 23937.13656387 
384.85444216 340.74808588 80.87716070 
0.00024193 194.07679406 79.08646338 
1354.91401629 1807.12530968 1223.05911003 
# 15x3 choice variable Y[89]
0.00000000 77.90474271 0.00000000 
0.00000000 0.00000000 0.00000000 
0.28192748 0.02560655 0.00043954 
0.00000000 0.29243070 0.16548190 
4.76435409 5.84816106 0.00000000 
0.00000000 0.00000000 51.00549274 
0.00000000 93.64763026 0.00000000 
26.55188213 0.00000000 106.56653685 
175.83026155 122.89812279 94.46854618 
0.00000000 243.81442020 374.35700895 
599.71971378 128.32334527 0.00000000 
3811.27876295 0.00000000 0.00000000 
0.00000000 0.00000000 0.00000000 
0.00000000 0.00000000 0.00000000 
73.66549002 228.05516904 97.76783068 
# Day 90
# 15x15 choice variable E[90]
1.00000000 0.99996517 0.99609532 0.94951569 0.96650319 0.91454279 1.00000000 1.00000000 0.98676335 1.00000000 0.95600790 0.94608662 0.99480676 0.95532919 0.97210773 
0.99996517 1.00000000 0.99996517 0.90051096 0.47755356 0.98906614 0.99903296 0.99996517 0.99281971 0.99974641 1.00000000 0.98231573 0.95869479 0.97254308 0.99300084 
0.99609532 0.99996517 1.00000000 1.00000000 0.98810277 0.91091083 0.98605594 0.98095326 1.00000000 0.69633856 0.99989516 0.93939667 0.96297444 0.86487040 1.00000000 
0.94951569 0.90051096 1.00000000 1.00000000 1.00000000 0.99100748 0.94482186 0.97153000 1.00000000 1.00000000 0.99905866 0.99861707 0.93510215 0.00000000 1.00000000 
0.96650319 0.47755356 0.98810277 1.00000000 1.00000000 1.00000000 0.99738216 0.59179912 0.96908859 0.98605441 0.98332449 0.96050280 0.93963081 0.63534113 0.95136232 
0.91454279 0.98906614 0.91091083 0.99100748 1.00000000 1.00000000 1.00000000 0.98143840 0.67626335 0.91438104 0.99635618 0.97484634 1.00000000 0.81054054 0.96931927 
1.00000000 0.99903296 0.98605594 0.94482186 0.99738216 1.00000000 1.00000000 0.99968107 0.99987581 0.74165458 0.97722763 0.81936852 0.95394669 0.86245823 0.98483306 
1.00000000 0.99996517 0.98095326 0.97153000 0.59179912 0.98143840 0.99968107 0.99743930 0.69972214 0.99760958 0.99194471 0.95993695 1.00000000 0.99778345 0.89365794 
0.98676335 0.99281971 1.00000000 1.00000000 0.96908859 0.67626335 0.99987581 0.69972214 1.00000000 1.00000000 0.68616518 0.99260655 0.98529508 0.95360459 0.99859030 
1.00000000 0.99974641 0.69633856 1.00000000 0.98605441 0.91438104 0.74165458 0.99760958 1.00000000 0.97239738 1.00000000 0.98369394 0.69614073 0.99080053 0.92150392 
0.95600790 1.00000000 0.99989516 0.99905866 0.98332449 0.99635618 0.97722763 0.99194471 0.68616518 1.00000000 0.94084076 1.00000000 0.99728114 0.95797873 0.99341609 
0.94608662 0.98231573 0.93939667 0.99861707 0.96050280 0.97484634 0.81936852 0.95993695 0.99260655 0.98369394 1.00000000 0.98238606 0.98049904 0.66208036 0.69723448 
0.99480676 0.95869479 0.96297444 0.93510215 0.93963081 1.00000000 0.95394669 1.00000000 0.98529508 0.69614073 0.99728114 0.98049904 0.77703063 1.00000000 1.00000000 
0.95532919 0.97254308 0.86487040 0.00000000 0.63534113 0.81054054 0.86245823 0.99778345 0.95360459 0.99080053 0.95797873 0.66208036 1.00000000 0.68376938 1.00000000 
0.97210773 0.99300084 1.00000000 1.00000000 0.95136232 0.96931927 0.98483306 0.89365794 0.99859030 0.92150392 0.99341609 0.69723448 1.00000000 1.00000000 0.95431284 
# 15x3 choice variable X[90]
130.53733132 7237.25881445 644.24357980 
0.00000000 0.00000000 1.93689663 
0.83340373 0.11039125 1.83413956 
2.21117818 0.35093836 5.51157460 
410.90441613 1792.22914226 697.83665271 
148.09590643 2263.62217615 55.72758529 
258.58872674 718.52701404 7007.96848166 
4191.81117325 2436.40276426 4359.51948103 
11457.66311411 4377.45522886 8854.15807575 
725.43360498 1160.12408854 7798.81181020 
3349.08738956 1911.98488562 860.66038422 
3873.48252979 751.17128292 680.48688584 
1116.93303907 5523.31945311 302.60090871 
5147.83037459 895.40188460 249.02918151 
2022.13584841 6806.69831253 6330.27051913 
# 15x3 choice variable Y[90]
6.24565633 0.00000000 0.14368251 
0.00000000 0.00000000 0.00000000 
0.00000000 0.00068263 0.21493124 
0.00000000 1.11932231 0.00000000 
161.01491580 0.00000000 0.00000000 
0.00000000 0.00000000 0.00000000 
874.14577838 77.49796934 70.21709343 
260.63484465 593.28020128 402.18828074 
155.22862196 71.50969359 205.64773993 
35.83941914 447.38418916 0.00000000 
42.67097094 4708.08728875 195.27875236 
57.43891864 106.74560022 235.79748439 
0.00000000 0.00000000 0.00000000 
0.00000000 0.00000000 0.00000000 
290.76261867 519.46951888 4506.59313453 
# Day 91
# 15x15 choice variable E[91]
1.00000000 0.99996517 0.97761042 0.96668219 0.90778389 0.99117285 1.00000000 0.99769714 0.68788680 1.00000000 0.98196539 0.97583883 0.99624814 0.99883535 0.93278180 
0.99996517 1.00000000 1.00000000 0.98243817 0.97391335 0.87152581 0.69451928 0.99996517 0.99940420 0.99991844 0.99996517 0.99491854 0.92994557 0.94906199 0.98786149 
0.97761042 1.00000000 1.00000000 0.75000415 0.99056011 0.97924949 0.98622344 0.96259870 1.00000000 0.74315111 0.98494122 0.92501051 0.98953921 0.91082333 0.99984183 
0.96668219 0.98243817 0.75000415 1.00000000 1.00000000 0.99828847 0.91034886 0.96543849 1.00000000 1.00000000 1.00000000 0.95157633 0.94100077 0.33571509 0.97384185 
0.90778389 0.97391335 0.99056011 1.00000000 1.00000000 1.00000000 0.97191974 0.98206840 0.72100923 0.68133546 0.67232990 0.99972897 0.98310983 0.59505865 0.99428499 
0.99117285 0.87152581 0.97924949 0.99828847 1.00000000 1.00000000 1.00000000 0.99697499 1.00000000 0.86304701 1.00000000 0.77060427 0.54647652 0.99209672 0.98778887 
1.00000000 0.69451928 0.98622344 0.91034886 0.97191974 1.00000000 1.00000000 0.99991875 0.98692315 0.68436689 0.97401965 0.84401814 0.98439291 0.97217370 0.90962761 
0.99769714 0.99996517 0.96259870 0.96543849 0.98206840 0.99697499 0.99991875 0.97850319 1.00000000 0.98444625 0.98016450 0.98956449 0.97578506 0.96611749 0.87487201 
0.68788680 0.99940420 1.00000000 1.00000000 0.72100923 1.00000000 0.98692315 1.00000000 1.00000000 0.99011040 1.00000000 0.60528435 0.68296232 0.97166219 0.99118693 
1.00000000 0.99991844 0.74315111 1.00000000 0.68133546 0.86304701 0.68436689 0.98444625 0.99011040 0.95978314 1.00000000 0.99494154 0.65563971 0.91951252 0.96526983 
0.98196539 0.99996517 0.98494122 1.00000000 0.67232990 1.00000000 0.97401965 0.98016450 1.00000000 1.00000000 0.94864632 1.00000000 0.95778723 0.89832564 0.93542502 
0.97583883 0.99491854 0.92501051 0.95157633 0.99972897 0.77060427 0.84401814 0.98956449 0.60528435 0.99494154 1.00000000 0.99560683 0.90809604 0.74387238 0.96325613 
0.99624814 0.92994557 0.98953921 0.94100077 0.98310983 0.54647652 0.98439291 0.97578506 0.68296232 0.65563971 0.95778723 0.90809604 0.63693394 1.00000000 0.99918543 
0.99883535 0.94906199 0.91082333 0.33571509 0.59505865 0.99209672 0.97217370 0.96611749 0.97166219 0.91951252 0.89832564 0.74387238 1.00000000 1.00000000 1.00000000 
0.93278180 0.98786149 0.99984183 0.97384185 0.99428499 0.98778887 0.90962761 0.87487201 0.99118693 0.96526983 0.93542502 0.96325613 0.99918543 1.00000000 0.68182780 
# 15x3 choice variable X[91]
278.21158589 931.94583155 1429.06402851 
0.00000000 4.81958516 0.34570403 
1.25394699 153.34104896 6.26258072 
22.62486840 0.90073227 8.90598851 
27.44990729 80.03282311 594.67895234 
915.51449461 767.19460088 95.73693506 
1850.10956254 3307.32574981 598.74253901 
6019.32520809 838.83115224 143.60116208 
547.37441287 503.53339312 1971.78246141 
1221.93293552 2478.85215146 646.47431595 
397.63801259 730.20372354 1146.26830329 
14798.16960144 937.42124463 87.98037537 
2395.56858123 39.84972843 0.00000000 
0.00000000 725.24757599 78.78651723 
21832.58751437 392.80316929 11665.95304332 
# 15x3 choice variable Y[91]
0.00000000 0.00000000 0.00007449 
0.00000000 0.00000000 0.00000000 
0.00000000 0.75689687 0.00000000 
0.00000000 0.00000000 0.14381014 
230.05675346 0.00000000 330.68852363 
0.00000000 0.00000000 0.00000000 
72.68303593 0.00000000 0.00000000 
240.34311794 129.76700762 0.00000000 
8.68157068 556.59839207 771.34944506 
0.00000000 0.00000000 0.00000000 
0.00000000 0.00000000 44.32995497 
0.00000000 0.00000000 0.00000000 
0.00000000 0.00000000 0.00000000 
0.00000000 0.00000000 0.00000000 
189.28333329 47.70136546 1554.33440313 
# Day 92
# 15x15 choice variable E[92]
1.00000000 0.99979939 0.98040684 0.81912766 0.92007604 0.98023177 0.99976163 1.00000000 1.00000000 1.00000000 0.96818435 0.96792003 0.99702942 0.98276273 0.97893054 
0.99979939 1.00000000 0.99996517 0.99644585 0.97686207 0.99068204 0.99954220 0.99996517 0.98517759 1.00000000 0.69062736 0.94529965 0.95390833 0.99034290 0.99756373 
0.98040684 0.99996517 1.00000000 1.00000000 0.99040143 0.90270335 0.98917712 0.97504576 1.00000000 1.00000000 0.99981829 0.88535171 0.89779531 0.77629656 0.99996517 
0.81912766 0.99644585 1.00000000 1.00000000 0.71052997 0.99938052 0.97975395 0.97879108 1.00000000 0.99980066 0.99745387 0.94446142 0.81561048 0.00000000 0.99958174 
0.92007604 0.97686207 0.99040143 0.71052997 1.00000000 1.00000000 0.96248520 0.89746503 1.00000000 0.97316794 0.97855218 0.99910885 0.96996260 0.54363818 0.78995788 
0.98023177 0.99068204 0.90270335 0.99938052 1.00000000 1.00000000 1.00000000 0.99496938 0.68920756 0.98887666 0.98043214 0.99739609 0.91745400 0.93970838 0.98947908 
0.99976163 0.99954220 0.98917712 0.97975395 0.96248520 1.00000000 0.98933972 0.99996517 1.00000000 0.95194801 0.97019759 0.77229058 1.00000000 0.79674115 0.95466613 
1.00000000 0.99996517 0.97504576 0.97879108 0.89746503 0.99496938 0.99996517 0.97149282 1.00000000 0.99758295 0.99027740 0.83060971 1.00000000 0.68290502 0.89657563 
1.00000000 0.98517759 1.00000000 1.00000000 1.00000000 0.68920756 1.00000000 1.00000000 0.99872518 0.98557684 0.98913877 0.92972145 0.99967246 0.96417416 0.99914357 
1.00000000 1.00000000 1.00000000 0.99980066 0.97316794 0.98887666 0.95194801 0.99758295 0.98557684 0.97599955 0.68609799 1.00000000 0.80422675 0.98196556 0.98167117 
0.96818435 0.69062736 0.99981829 0.99745387 0.97855218 0.98043214 0.97019759 0.99027740 0.98913877 0.68609799 0.90997514 0.97606683 0.93331996 0.96866426 0.67910416 
0.96792003 0.94529965 0.88535171 0.94446142 0.99910885 0.99739609 0.77229058 0.83060971 0.92972145 1.00000000 0.97606683 0.93976993 0.98697499 0.81990751 1.00000000 
0.99702942 0.95390833 0.89779531 0.81561048 0.96996260 0.91745400 1.00000000 1.00000000 0.99967246 0.80422675 0.93331996 0.98697499 0.85564348 1.00000000 0.99026008 
0.98276273 0.99034290 0.77629656 0.00000000 0.54363818 0.93970838 0.79674115 0.68290502 0.96417416 0.98196556 0.96866426 0.81990751 1.00000000 0.79893922 1.00000000 
0.97893054 0.99756373 0.99996517 0.99958174 0.78995788 0.98947908 0.95466613 0.89657563 0.99914357 0.98167117 0.67910416 1.00000000 0.99026008 1.00000000 0.77214305 
# 15x3 choice variable X[92]
4173.42301195 726.50666335 1111.62221935 
0.00000000 0.00000000 2.69970266 
0.24069181 0.39049755 0.48838031 
0.00999443 0.22160638 2.85504912 
9829.84340986 441.29869295 6337.40233527 
2586.31061032 514.94597995 2815.95459428 
245.46978489 227.48096184 1493.19786058 
4495.12759165 159.39933335 1316.43652982 
1584.85656501 608.30431011 8973.17069712 
220.02921952 241.16159084 1655.80485091 
1773.47055873 79.90723092 3029.80081471 
1820.95130626 4352.34972065 36978.68350558 
339.14526112 53.16187261 352.29492286 
763.83848667 0.00000000 27.04901209 
671.20240180 2896.16640999 1424.98027537 
# 15x3 choice variable Y[92]
0.00000000 368.95120240 0.00000000 
0.00000000 0.00000000 0.00000000 
0.09681378 0.00000000 0.00141176 
0.60004591 0.04130511 1.22650043 
1346.79722437 362.23795934 17.17135758 
0.00000000 0.00000000 8.67986855 
0.00000000 691.66300508 1095.39830326 
0.00000000 240.46643631 169.70764958 
317.88325270 38.54008071 410.83360556 
0.00000000 0.00000000 215.87583316 
365.38065968 0.00000000 272.21441844 
0.00000000 165.25339683 615.51051678 
0.00000000 0.00000000 0.00000000 
0.00000000 0.75456960 0.00000000 
251.98784875 354.09352494 0.00000000 
# Day 93
# 15x15 choice variable E[93]
1.00000000 0.99592495 0.96096345 0.98118020 0.90709465 0.97579451 1.00000000 0.99866422 1.00000000 1.00000000 0.92063806 0.88456882 0.97953386 0.98049107 0.96428984 
0.99592495 1.00000000 1.00000000 0.98481545 0.99326217 0.95640325 0.99765152 0.99996517 0.99316060 0.99890648 0.82693604 0.99712417 0.97266576 0.96049126 0.97917788 
0.96096345 1.00000000 1.00000000 0.99989665 1.00000000 0.56041211 0.90862193 0.99265270 0.99996517 0.65620578 0.99986253 0.92751674 0.96446355 0.96715520 0.99996179 
0.98118020 0.98481545 0.99989665 1.00000000 0.99996517 0.68156320 0.89754048 0.98611461 1.00000000 0.74750584 0.99860394 0.99112708 0.90869099 0.00000000 0.97805823 
0.90709465 0.99326217 1.00000000 0.99996517 1.00000000 1.00000000 0.99093389 0.94860380 1.00000000 0.97895636 0.99896425 0.70588144 0.89981835 0.43498233 0.98672597 
0.97579451 0.95640325 0.56041211 0.68156320 1.00000000 1.00000000 1.00000000 1.00000000 0.98778042 0.94400755 1.00000000 0.98748583 0.68208735 0.96722715 0.99613219 
1.00000000 0.99765152 0.90862193 0.89754048 0.99093389 1.00000000 0.97548874 0.86492254 0.97983093 1.00000000 0.93764081 0.87591832 1.00000000 0.93030161 0.96388038 
0.99866422 0.99996517 0.99265270 0.98611461 0.94860380 1.00000000 0.86492254 1.00000000 0.99985914 0.99883259 0.99254972 0.99578892 1.00000000 0.99901251 0.99042226 
1.00000000 0.99316060 0.99996517 1.00000000 1.00000000 0.98778042 0.97983093 0.99985914 1.00000000 0.99437655 0.99896203 0.86195635 0.99793660 0.93736307 1.00000000 
1.00000000 0.99890648 0.65620578 0.74750584 0.97895636 0.94400755 1.00000000 0.99883259 0.99437655 0.97591817 0.99886715 0.99945781 0.98914774 0.80395747 0.97972226 
0.92063806 0.82693604 0.99986253 0.99860394 0.99896425 1.00000000 0.93764081 0.99254972 0.99896203 0.99886715 0.66793837 0.64703419 0.96375825 0.98586246 0.96394290 
0.88456882 0.99712417 0.92751674 0.99112708 0.70588144 0.98748583 0.87591832 0.99578892 0.86195635 0.99945781 0.64703419 1.00000000 1.00000000 0.99841729 0.95142243 
0.97953386 0.97266576 0.96446355 0.90869099 0.89981835 0.68208735 1.00000000 1.00000000 0.99793660 0.98914774 0.96375825 1.00000000 0.81600588 1.00000000 1.00000000 
0.98049107 0.96049126 0.96715520 0.00000000 0.43498233 0.96722715 0.93030161 0.99901251 0.93736307 0.80395747 0.98586246 0.99841729 1.00000000 0.58835500 1.00000000 
0.96428984 0.97917788 0.99996179 0.97805823 0.98672597 0.99613219 0.96388038 0.99042226 1.00000000 0.97972226 0.96394290 0.95142243 1.00000000 1.00000000 0.97540362 
# 15x3 choice variable X[93]
1284.03855984 17557.86871386 250.51888265 
0.44228255 0.04027813 0.00000000 
0.07105501 5.58007742 3.95968489 
1.12966125 4.77185616 1.03857453 
3018.34450889 2037.10404061 29105.34239435 
120.41825201 2080.22312610 2296.43549851 
19.09647575 5646.62061351 4568.24118351 
408.60823573 2166.40707815 130.11740420 
1147.67056490 7180.78390180 1987.77555552 
954.10616796 105.46986346 3856.41158399 
1415.75359134 267.76503169 67.56130743 
1655.78718068 1823.26350788 166.13845813 
0.00000000 417.44657784 654.00296702 
623.90612361 87.29083687 336.93611166 
44110.23023858 10961.91820240 1231.19730352 
# 15x3 choice variable Y[93]
0.00000000 0.00000000 0.00003483 
0.00000000 0.00000000 0.00000000 
3.22505668 0.36507200 0.00001841 
0.02092505 1.38513160 0.02030490 
0.00000000 8.34487756 7.05241484 
0.00000000 0.00000000 0.00000000 
227.10151825 0.00000000 0.00000000 
0.00000000 505.82837445 557.93630946 
1053.64464939 329.47181908 49.68356026 
0.00000000 322.67150124 48.58328696 
0.00000000 0.00000000 23.35926015 
0.00000000 1402.81301396 146.15309217 
0.00000000 0.66137888 0.00000000 
0.00000000 0.00000000 0.00000000 
303.37472706 1827.91554358 5835.07848950 
# Day 94
# 15x15 choice variable E[94]
1.00000000 1.00000000 0.98725200 0.95598492 0.97726933 0.80307476 0.99532587 1.00000000 0.99277664 1.00000000 0.87134732 0.96114756 1.00000000 0.99234383 1.00000000 
1.00000000 1.00000000 0.99996517 0.93622841 0.98230916 0.92312755 0.99907124 0.72303173 1.00000000 0.99996517 0.99996517 0.99298929 0.95287933 0.94525448 0.98661159 
0.98725200 0.99996517 1.00000000 1.00000000 1.00000000 0.98759782 0.65646192 0.99914909 1.00000000 0.99978128 0.99014903 0.90047678 0.80352566 0.99766953 0.99936712 
0.95598492 0.93622841 1.00000000 1.00000000 1.00000000 0.97821711 0.96474881 0.94941163 1.00000000 1.00000000 0.68597591 0.93702164 0.92771050 0.08183856 0.94999641 
0.97726933 0.98230916 1.00000000 1.00000000 0.82125730 1.00000000 0.99398976 0.99206162 0.99922989 0.97408245 0.68669055 0.96431966 0.99819707 0.46872830 0.90343018 
0.80307476 0.92312755 0.98759782 0.97821711 1.00000000 0.69218258 1.00000000 1.00000000 0.68101481 0.91683807 1.00000000 0.97879738 0.99536873 0.94489507 0.97356124 
0.99532587 0.99907124 0.65646192 0.96474881 0.99398976 1.00000000 1.00000000 0.99964904 0.99852685 0.97655548 0.97115287 0.54607534 0.60695756 0.74464709 0.96794224 
1.00000000 0.72303173 0.99914909 0.94941163 0.99206162 1.00000000 0.99964904 0.99986028 1.00000000 0.99825034 0.96383058 0.96663129 1.00000000 1.00000000 0.92749241 
0.99277664 1.00000000 1.00000000 1.00000000 0.99922989 0.68101481 0.99852685 1.00000000 0.71713765 1.00000000 0.98687928 0.82891628 0.97993767 0.95240496 0.99786487 
1.00000000 0.99996517 0.99978128 1.00000000 0.97408245 0.91683807 0.97655548 0.99825034 1.00000000 0.99792638 1.00000000 1.00000000 0.78013525 0.96961038 0.94111901 
0.87134732 0.99996517 0.99014903 0.68597591 0.68669055 1.00000000 0.97115287 0.96383058 0.98687928 1.00000000 0.66307559 0.99387538 0.60943592 0.89782723 0.95367094 
0.96114756 0.99298929 0.90047678 0.93702164 0.96431966 0.97879738 0.54607534 0.96663129 0.82891628 1.00000000 0.99387538 0.86484343 1.00000000 0.93064677 1.00000000 
1.00000000 0.95287933 0.80352566 0.92771050 0.99819707 0.99536873 0.60695756 1.00000000 0.97993767 0.78013525 0.60943592 1.00000000 0.48660451 1.00000000 1.00000000 
0.99234383 0.94525448 0.99766953 0.08183856 0.46872830 0.94489507 0.74464709 1.00000000 0.95240496 0.96961038 0.89782723 0.93064677 1.00000000 1.00000000 1.00000000 
1.00000000 0.98661159 0.99936712 0.94999641 0.90343018 0.97356124 0.96794224 0.92749241 0.99786487 0.94111901 0.95367094 1.00000000 1.00000000 1.00000000 0.74091875 
# 15x3 choice variable X[94]
120.46693216 297.26897603 617.60553273 
0.00000000 0.20115568 0.00000000 
4.34218847 3.60519506 318.55570044 
0.14421538 8.42757204 3.39185997 
1160.58108081 435.29022460 1913.60444515 
924.81169329 1099.49885948 125.45606763 
113.52237756 533.08901040 93.97053118 
1386.04370157 1214.98620537 3378.98929587 
35.40205709 3822.01319583 9655.86451288 
352.51799116 263.67460723 13432.64008155 
3370.68860699 6194.94813508 48.74614177 
3912.57719752 1802.92017497 402.37100972 
1185.04182175 0.00000000 679.47517787 
0.00000000 26.08391721 47.93033561 
3072.46060153 2511.76462487 5179.23897126 
# 15x3 choice variable Y[94]
137.73301080 0.00000000 0.00000000 
0.00000000 0.00000000 0.00000000 
0.00004292 0.03110861 5.71391438 
0.00000000 0.00000000 1.53722362 
0.00000000 0.00000000 186.34650744 
0.00000000 88.70388734 0.00000000 
0.00000000 473.57872524 0.00000000 
0.00000000 123.36388612 0.00000000 
0.00000000 548.72950434 88.58990182 
19.93163451 0.00000000 1238.59873975 
115.46954611 0.00000000 5595.96480109 
0.00000000 167.48581125 0.00000000 
0.00000000 0.00000000 0.00000000 
0.00000000 0.00000000 0.00000000 
281.32693964 220.58499727 470.99962222 
# Day 95
# 15x15 choice variable E[95]
1.00000000 1.00000000 0.98218245 0.38563695 0.93548910 0.93737402 0.97668857 0.99966809 1.00000000 1.00000000 0.77688223 0.97005756 0.99617801 0.98776804 0.97573085 
1.00000000 1.00000000 0.99996517 0.94413164 0.96566533 0.98532553 0.99991394 1.00000000 0.99323602 0.99992164 0.99992192 0.96545175 0.85434139 0.98851590 0.67788494 
0.98218245 0.99996517 1.00000000 0.99996517 0.99797065 0.89258374 0.88809873 0.71144317 1.00000000 0.99991025 1.00000000 0.99160330 0.96433433 0.61108286 0.99968263 
0.38563695 0.94413164 0.99996517 1.00000000 1.00000000 0.99615816 0.84489892 0.98696415 1.00000000 1.00000000 0.99086158 0.96722538 0.93273890 0.54473027 0.99931396 
0.93548910 0.96566533 0.99797065 1.00000000 1.00000000 1.00000000 0.98459277 0.94062353 0.99981252 0.99585515 1.00000000 0.98085615 0.95354470 0.64127112 0.90522836 
0.93737402 0.98532553 0.89258374 0.99615816 1.00000000 1.00000000 1.00000000 0.98207171 1.00000000 0.85612734 0.99549514 0.98407126 1.00000000 0.88136530 0.57292712 
0.97668857 0.99991394 0.88809873 0.84489892 0.98459277 1.00000000 0.69308740 0.69535572 0.99579753 0.98192156 0.94422284 0.87992043 0.95600395 0.97830473 0.96353195 
0.99966809 1.00000000 0.71144317 0.98696415 0.94062353 0.98207171 0.69535572 1.00000000 0.99985087 0.99868377 0.98033293 0.89439828 0.69670271 1.00000000 0.86833750 
1.00000000 0.99323602 1.00000000 1.00000000 0.99981252 1.00000000 0.99579753 0.99985087 0.99977850 1.00000000 0.97795616 0.91721342 0.99225592 0.93012053 0.98366741 
1.00000000 0.99992164 0.99991025 1.00000000 0.99585515 0.85612734 0.98192156 0.99868377 1.00000000 0.95870396 1.00000000 0.99073188 0.99704938 0.92716635 0.98557166 
0.77688223 0.99992192 1.00000000 0.99086158 1.00000000 0.99549514 0.94422284 0.98033293 0.97795616 1.00000000 0.92172353 0.70915312 0.95263281 0.77127217 0.92492914 
0.97005756 0.96545175 0.99160330 0.96722538 0.98085615 0.98407126 0.87992043 0.89439828 0.91721342 0.99073188 0.70915312 0.87317650 1.00000000 0.99306768 0.91276973 
0.99617801 0.85434139 0.96433433 0.93273890 0.95354470 1.00000000 0.95600395 0.69670271 0.99225592 0.99704938 0.95263281 1.00000000 0.28770674 1.00000000 1.00000000 
0.98776804 0.98851590 0.61108286 0.54473027 0.64127112 0.88136530 0.97830473 1.00000000 0.93012053 0.92716635 0.77127217 0.99306768 1.00000000 0.74854747 1.00000000 
0.97573085 0.67788494 0.99968263 0.99931396 0.90522836 0.57292712 0.96353195 0.86833750 0.98366741 0.98557166 0.92492914 0.91276973 1.00000000 1.00000000 0.89961368 
# 15x3 choice variable X[95]
609.45940120 334.37549221 819.77823442 
0.03459932 0.00000000 0.65195285 
0.91291591 17.05587343 0.85970013 
1.76347623 2.92649329 0.10950512 
1520.05036632 333.12295432 7687.41564162 
1854.10080092 634.04984867 185.50877894 
51389.28932931 51.42390648 1601.72098883 
357.79344128 117.89230321 3729.25083702 
1871.54552665 3322.74285129 313.91012009 
943.57840690 4226.04197177 569.04592000 
1165.01046594 32716.84974482 736.37773632 
2407.82064842 447.32942259 1837.68928131 
37.45446640 935.78331416 773.51387123 
2103.37206712 958.67033519 9.61825447 
5047.13678882 3694.02371142 3038.20933860 
# 15x3 choice variable Y[95]
127.05208725 0.00000000 0.00008072 
0.00000000 0.00003483 0.00000000 
1.79366550 0.15903891 0.03524378 
0.00000000 4.17504904 0.51640287 
0.00000000 0.00000000 154.86546528 
28.08591026 0.00000000 751.23765162 
194.04997175 309.74902177 9.14918768 
18.84099182 864.38310232 0.00000000 
245.47208090 208.47426119 274.59407144 
744.81545280 419.86709111 302.80560691 
319.47790526 0.00000000 1860.92267132 
0.00000000 97.15898179 0.00000000 
0.00000000 0.00000000 0.00000000 
0.00000000 0.00000000 0.00000000 
1052.82359534 41.60833231 250.71233585 
# Day 96
# 15x15 choice variable E[96]
1.00000000 0.99996517 0.98381162 0.80573928 0.91901996 0.98067010 1.00000000 0.99978343 0.99912916 0.82481166 0.88678262 0.96979634 0.99682598 0.98652669 0.89348451 
0.99996517 0.99996517 0.99996517 0.99565948 0.97583491 0.98562106 0.68697774 1.00000000 0.99985133 0.99996517 0.99991044 0.99310692 0.62872539 0.88759088 0.99643654 
0.98381162 0.99996517 1.00000000 1.00000000 0.99832413 0.95121747 0.90413244 0.99704315 1.00000000 0.99638248 1.00000000 0.92449347 0.90135550 0.98308184 1.00000000 
0.80573928 0.99565948 1.00000000 1.00000000 0.99996517 0.67840979 0.67295252 0.98157103 1.00000000 0.75447780 0.70404808 0.58715439 0.69541241 0.00000000 0.99314125 
0.91901996 0.97583491 0.99832413 0.99996517 1.00000000 0.76323583 0.91054620 0.96874390 1.00000000 0.99168101 1.00000000 0.99775939 0.95862295 0.85311541 0.95993809 
0.98067010 0.98562106 0.95121747 0.67840979 0.76323583 1.00000000 1.00000000 0.96900878 0.97003142 0.55371325 0.99659164 0.87589449 0.94942066 0.96415836 1.00000000 
1.00000000 0.68697774 0.90413244 0.67295252 0.91054620 1.00000000 1.00000000 1.00000000 1.00000000 0.98741063 0.99547529 0.85823048 0.73220642 0.88164294 0.85594847 
0.99978343 1.00000000 0.99704315 0.98157103 0.96874390 0.96900878 1.00000000 1.00000000 0.99996517 0.99883288 0.98621715 0.96750253 0.99852636 0.99784954 0.94563603 
0.99912916 0.99985133 1.00000000 1.00000000 1.00000000 0.97003142 1.00000000 0.99996517 0.69189113 0.99474580 0.99919958 0.66935223 0.99855606 0.85825232 0.99785075 
0.82481166 0.99996517 0.99638248 0.75447780 0.99168101 0.55371325 0.98741063 0.99883288 0.99474580 0.98811524 0.99375892 0.99978955 1.00000000 0.97216846 1.00000000 
0.88678262 0.99991044 1.00000000 0.70404808 1.00000000 0.99659164 0.99547529 0.98621715 0.99919958 0.99375892 0.94812822 0.99033893 0.93354188 0.93506927 0.96160177 
0.96979634 0.99310692 0.92449347 0.58715439 0.99775939 0.87589449 0.85823048 0.96750253 0.66935223 0.99978955 0.99033893 0.85733187 1.00000000 0.91694457 1.00000000 
0.99682598 0.62872539 0.90135550 0.69541241 0.95862295 0.94942066 0.73220642 0.99852636 0.99855606 1.00000000 0.93354188 1.00000000 0.72365819 1.00000000 1.00000000 
0.98652669 0.88759088 0.98308184 0.00000000 0.85311541 0.96415836 0.88164294 0.99784954 0.85825232 0.97216846 0.93506927 0.91694457 1.00000000 0.69204460 1.00000000 
0.89348451 0.99643654 1.00000000 0.99314125 0.95993809 1.00000000 0.85594847 0.94563603 0.99785075 1.00000000 0.96160177 1.00000000 1.00000000 1.00000000 0.89687483 
# 15x3 choice variable X[96]
2299.27951816 49.44832605 283.80728421 
0.00000000 0.00007108 0.00000000 
0.52026496 0.71623609 0.15738971 
0.62936949 1.36350461 122.05021186 
95.48020820 113.10294245 2285.62505526 
40.71683500 437.04317540 3145.65875952 
573.79435671 410.62113105 3360.65854129 
296.36862723 49.42753429 1686.83312538 
1204.56289753 1807.29786306 1799.21514049 
497.90053214 16.71644515 166.35317495 
879.07409215 5281.45776280 9225.72097360 
117.80152488 4404.26842546 1998.33098720 
736.81025527 70.73334091 1168.47568955 
0.00000000 0.00000000 0.00000000 
24922.52359881 4497.59117922 47024.59845252 
# 15x3 choice variable Y[96]
0.00000000 0.00000000 0.00000000 
0.00000000 0.00000000 0.00000000 
0.15233305 0.27658203 0.00259196 
4.47549905 1.51881554 0.00507943 
282.91704447 708.79156490 133.46740217 
0.00000000 0.00000000 0.00000000 
3122.09283748 544.28999153 10.93861598 
0.00000000 3152.72057176 81.34979965 
3655.90947582 115.39056123 222.79675922 
52.52267120 0.00000000 33.21997459 
839.49365419 206.18856840 167.88242402 
0.00000000 0.00000000 0.00000000 
0.00000000 8.02436118 0.00000000 
0.00000000 0.00000000 0.00000000 
990.57899699 471.67104322 752.51931685 
# Day 97
# 15x15 choice variable E[97]
1.00000000 0.99987099 0.96732259 0.96664953 0.47580641 0.63287243 0.99747536 0.99987607 0.99942189 1.00000000 0.63725834 0.99521933 0.92294738 1.00000000 0.98808244 
0.99987099 1.00000000 1.00000000 0.95060226 0.96956828 0.96641042 0.99978809 0.99991618 0.99991821 0.99990645 0.99969303 0.97706905 0.65131465 0.97055713 0.99049927 
0.96732259 1.00000000 1.00000000 0.99994769 0.99308003 0.96620766 0.94896592 0.99119369 1.00000000 0.95739016 0.69044384 0.95801159 0.88758820 0.97676885 0.72199943 
0.96664953 0.95060226 0.99994769 1.00000000 0.70600003 0.94702659 0.98025341 0.97802102 1.00000000 0.99977486 0.99805306 0.91274867 0.66268366 0.00000000 1.00000000 
0.47580641 0.96956828 0.99308003 0.70600003 1.00000000 1.00000000 1.00000000 0.97153061 1.00000000 1.00000000 1.00000000 1.00000000 0.97188751 0.82836271 0.93920285 
0.63287243 0.96641042 0.96620766 0.94702659 1.00000000 1.00000000 1.00000000 0.99820204 0.97050098 0.40595263 0.97035015 0.98586907 0.48136239 0.81321952 0.97362634 
0.99747536 0.99978809 0.94896592 0.98025341 1.00000000 1.00000000 1.00000000 0.99805466 0.99433612 1.00000000 0.79839900 0.65043264 0.96060714 0.58116773 0.91938813 
0.99987607 0.99991618 0.99119369 0.97802102 0.97153061 0.99820204 0.99805466 0.99200939 0.99969909 0.99153776 0.96206190 0.99672212 1.00000000 0.98947573 0.88308510 
0.99942189 0.99991821 1.00000000 1.00000000 1.00000000 0.97050098 0.99433612 0.99969909 0.99962618 0.98514635 0.95086097 0.98316341 0.92556442 0.94217202 0.98859081 
1.00000000 0.99990645 0.95739016 0.99977486 1.00000000 0.40595263 1.00000000 0.99153776 0.98514635 0.64942075 1.00000000 0.99980290 0.99845094 0.94757058 0.96589708 
0.63725834 0.99969303 0.69044384 0.99805306 1.00000000 0.97035015 0.79839900 0.96206190 0.95086097 1.00000000 0.99123075 1.00000000 0.93281036 0.83363816 0.86868976 
0.99521933 0.97706905 0.95801159 0.91274867 1.00000000 0.98586907 0.65043264 0.99672212 0.98316341 0.99980290 1.00000000 0.67980594 0.97180546 0.77775907 0.96423698 
0.92294738 0.65131465 0.88758820 0.66268366 0.97188751 0.48136239 0.96060714 1.00000000 0.92556442 0.99845094 0.93281036 0.97180546 0.39381700 1.00000000 1.00000000 
1.00000000 0.97055713 0.97676885 0.00000000 0.82836271 0.81321952 0.58116773 0.98947573 0.94217202 0.94757058 0.83363816 0.77775907 1.00000000 0.98815757 0.96610030 
0.98808244 0.99049927 0.72199943 1.00000000 0.93920285 0.97362634 0.91938813 0.88308510 0.98859081 0.96589708 0.86868976 0.96423698 1.00000000 0.96610030 0.88329527 
# 15x3 choice variable X[97]
7936.40373190 603.25121192 781.20449556 
0.00000000 0.81789440 0.00000000 
1.11380845 0.08953471 0.05421499 
0.33505816 1.59176857 1.48214301 
687.83219618 140.86012904 41.98838921 
275.36724956 4739.64359472 146.61033285 
8872.25649106 388.38392330 2627.80988844 
7732.80350775 380.16796566 468.29079890 
68015.71504223 3148.16089327 1448.24184242 
303.43060033 551.86060546 2440.42150002 
117.81255315 102.70568268 4645.49621286 
222.54602494 4831.56818501 143.43535145 
983.81117969 90.59929393 2632.98655526 
1899.19819648 0.00000000 302.50149652 
351.45317788 3944.22278851 468.51474258 
# 15x3 choice variable Y[97]
1086.78956520 0.00000000 1.04568296 
0.00003749 0.00000000 0.00000000 
0.00000000 0.04708741 0.00052717 
0.00000000 0.07380529 0.28822366 
948.05095233 0.00000000 97.25587000 
0.00000000 0.00000000 0.00000000 
145.51152135 662.19736236 0.00000000 
340.50265895 33.33937828 0.00000000 
840.54626429 134.15191312 265.07049724 
0.00000000 634.04561425 8.11370026 
0.00000000 0.00000000 651.14201185 
0.00000000 0.00000000 783.83717171 
0.00000000 0.00000000 0.00000000 
0.00000000 0.00000000 0.00000000 
95.40127006 170.78693026 70.64572534 
# Day 98
# 15x15 choice variable E[98]
1.00000000 0.72840598 0.79049274 0.94513739 0.99092223 0.99606067 0.98501832 0.99967117 0.96272939 0.99305023 0.96661714 0.81064636 0.98844902 0.99251315 0.96947761 
0.72840598 1.00000000 1.00000000 0.96954201 0.95692209 0.98358330 0.99590325 0.99996517 0.99967226 0.99996517 1.00000000 0.89599045 0.65893828 0.96193395 0.99047555 
0.79049274 1.00000000 1.00000000 0.99996517 0.98121012 0.94288508 0.94844365 0.99989415 1.00000000 0.68664563 0.99993230 0.88198557 0.96902627 0.92514576 1.00000000 
0.94513739 0.96954201 0.99996517 1.00000000 1.00000000 0.96141457 0.90429360 0.98831816 0.74888822 1.00000000 0.99852961 0.95480465 0.72641849 0.00000000 1.00000000 
0.99092223 0.95692209 0.98121012 1.00000000 1.00000000 1.00000000 0.99763771 0.90761485 0.99994411 0.97810845 1.00000000 0.99953351 0.94353027 0.70366274 0.98626910 
0.99606067 0.98358330 0.94288508 0.96141457 1.00000000 1.00000000 1.00000000 1.00000000 0.97280844 0.95979064 0.96210750 1.00000000 0.96687227 0.50954218 0.97445652 
0.98501832 0.99590325 0.94844365 0.90429360 0.99763771 1.00000000 0.82846615 1.00000000 0.98359937 1.00000000 0.99945380 0.79825605 0.99831677 0.72508859 0.96155274 
0.99967117 0.99996517 0.99989415 0.98831816 0.90761485 1.00000000 1.00000000 0.98269553 1.00000000 0.99842364 0.95665221 0.96957826 0.97126898 1.00000000 0.97114638 
0.96272939 0.99967226 1.00000000 0.74888822 0.99994411 0.97280844 0.98359937 1.00000000 0.99379245 0.98906219 0.68694191 0.87472810 0.99188163 0.91295390 1.00000000 
0.99305023 0.99996517 0.68664563 1.00000000 0.97810845 0.95979064 1.00000000 0.99842364 0.98906219 0.93125685 0.68652586 0.99982818 1.00000000 0.82771196 0.56165727 
0.96661714 1.00000000 0.99993230 0.99852961 1.00000000 0.96210750 0.99945380 0.95665221 0.68694191 0.68652586 0.92242787 0.99007946 0.98316430 0.90668255 0.92881432 
0.81064636 0.89599045 0.88198557 0.95480465 0.99953351 1.00000000 0.79825605 0.96957826 0.87472810 0.99982818 0.99007946 0.99290842 1.00000000 1.00000000 0.94295242 
0.98844902 0.65893828 0.96902627 0.72641849 0.94353027 0.96687227 0.99831677 0.97126898 0.99188163 1.00000000 0.98316430 1.00000000 0.73560230 1.00000000 1.00000000 
0.99251315 0.96193395 0.92514576 0.00000000 0.70366274 0.50954218 0.72508859 1.00000000 0.91295390 0.82771196 0.90668255 1.00000000 1.00000000 1.00000000 1.00000000 
0.96947761 0.99047555 1.00000000 1.00000000 0.98626910 0.97445652 0.96155274 0.97114638 1.00000000 0.56165727 0.92881432 0.94295242 1.00000000 1.00000000 0.93460615 
# 15x3 choice variable X[98]
489.50211774 124.23893015 1955.21148540 
0.10042503 0.04336231 0.00000000 
0.35445184 0.58594972 341.21217302 
2.35177588 1.36335211 1.35298520 
950.11358422 4700.47253684 7281.03572776 
239.86423500 1681.86499536 28595.03432331 
378.44467134 1466.02593007 1657.95444730 
2461.28946298 1615.95072341 338.50302321 
249.57576278 733.09191108 2146.92584131 
392.24866630 145.50472499 51.36363172 
2351.90509895 697.50205854 5092.21825404 
7877.98727036 358.10906291 2453.87096882 
71.14926115 1834.72561887 144.09206901 
19.89256314 195.85737554 582.98153673 
7224.99942230 3187.90729360 2250.53794004 
# 15x3 choice variable Y[98]
0.00000000 0.00000000 50.71823737 
0.00000000 0.00000000 0.00003483 
0.00044630 0.02902518 0.00010480 
0.09658885 0.46833596 0.33540752 
0.00000000 0.00000000 11.02766247 
35.10889655 0.00000000 9.30553812 
0.00000000 0.00000000 1003.92371255 
0.00000000 418.16043489 148.71649479 
395.00612218 261.28335485 526.56165494 
123.62154322 59.66945151 551.14573263 
0.00000000 0.00000000 0.00000000 
0.00000000 0.00000000 434.05798016 
141.69470895 0.00000000 0.00000000 
0.00000000 0.00000000 0.00000000 
298.08034546 36.84736391 63.39281218 
# Day 99
# 15x15 choice variable E[99]
1.00000000 1.00000000 0.66287251 0.92719694 0.88926112 0.91649162 1.00000000 1.00000000 0.99996123 1.00000000 0.87349590 0.97250736 0.98282493 0.98429189 0.99899384 
1.00000000 1.00000000 0.99992423 0.96026987 0.95230864 0.97243804 0.99218330 0.69835145 0.99993087 0.99996517 0.77286980 0.98218027 0.99747580 0.98420041 0.96814425 
0.66287251 0.99992423 1.00000000 0.99996517 0.99371153 0.90160140 0.32126381 0.99439723 0.99370752 1.00000000 0.99993578 0.94456067 0.98160039 0.97505002 1.00000000 
0.92719694 0.96026987 0.99996517 1.00000000 0.78552787 0.97141758 0.81936594 0.94786367 1.00000000 1.00000000 0.99234856 0.99009193 0.76496391 0.25484783 0.98285470 
0.88926112 0.95230864 0.99371153 0.78552787 1.00000000 1.00000000 0.66370839 0.96580036 1.00000000 0.98801206 0.96904619 0.69524055 0.95103469 0.90751008 0.98370742 
0.91649162 0.97243804 0.90160140 0.97141758 1.00000000 1.00000000 1.00000000 1.00000000 0.98107035 0.96057707 1.00000000 0.69774515 0.93645010 0.97381394 1.00000000 
1.00000000 0.99218330 0.32126381 0.81936594 0.66370839 1.00000000 1.00000000 1.00000000 1.00000000 0.99621818 0.87396648 0.88865148 0.99647123 0.88984561 0.99273647 
1.00000000 0.69835145 0.99439723 0.94786367 0.96580036 1.00000000 1.00000000 0.91950316 1.00000000 0.99412921 1.00000000 0.93044104 1.00000000 0.95991215 0.95773627 
0.99996123 0.99993087 0.99370752 1.00000000 1.00000000 0.98107035 1.00000000 1.00000000 1.00000000 0.99988514 0.93832992 0.97319463 1.00000000 0.94633950 1.00000000 
1.00000000 0.99996517 1.00000000 1.00000000 0.98801206 0.96057707 0.99621818 0.99412921 0.99988514 0.66751051 1.00000000 0.99952114 1.00000000 0.96398194 1.00000000 
0.87349590 0.77286980 0.99993578 0.99234856 0.96904619 1.00000000 0.87396648 1.00000000 0.93832992 1.00000000 0.97740219 1.00000000 0.98360351 0.94511608 0.98984025 
0.97250736 0.98218027 0.94456067 0.99009193 0.69524055 0.69774515 0.88865148 0.93044104 0.97319463 0.99952114 1.00000000 1.00000000 0.97145141 0.92110773 0.68846417 
0.98282493 0.99747580 0.98160039 0.76496391 0.95103469 0.93645010 0.99647123 1.00000000 1.00000000 1.00000000 0.98360351 0.97145141 0.54613665 0.73362010 0.97523501 
0.98429189 0.98420041 0.97505002 0.25484783 0.90751008 0.97381394 0.88984561 0.95991215 0.94633950 0.96398194 0.94511608 0.92110773 0.73362010 0.68883798 1.00000000 
0.99899384 0.96814425 1.00000000 0.98285470 0.98370742 1.00000000 0.99273647 0.95773627 1.00000000 1.00000000 0.98984025 0.68846417 0.97523501 1.00000000 0.95145314 
# 15x3 choice variable X[99]
4998.30866946 11365.01699100 155.58337250 
0.54977211 0.00000000 3.51458032 
0.15085927 0.93935019 0.25273836 
0.95615750 3.20452818 0.64745721 
1767.28124053 4908.94986607 51.49683143 
177.56472351 559.82152828 4715.11644107 
130.06916613 1025.60186870 129.46622850 
8663.22145503 4535.13897552 107.93605814 
791.79280968 153.59517246 3080.94540951 
300.33852323 288.34922310 2609.65013640 
12520.13305330 19.64854026 502.19044669 
3352.50841005 598.72381600 848.06994597 
1021.50199041 1013.31095182 1348.39180083 
66.69024339 0.00000000 321.35849032 
1472.77131324 11816.73919690 64.77314194 
# 15x3 choice variable Y[99]
204.41002480 0.00000000 0.00000000 
0.00000000 0.00000000 0.00000000 
0.10368345 0.22145160 0.14361779 
0.47649597 0.15704584 0.32620146 
0.00000000 0.00000000 31.55066809 
0.00000000 41.44094697 0.00000000 
18.55582984 0.00000000 0.00000000 
0.00000000 640.22006655 3266.45665337 
1737.78241832 217.91550934 184.29287948 
4.84060357 0.00000000 0.88979836 
25.97840670 13.90445971 1275.99114692 
0.00000000 273.87489757 0.00000000 
0.00000000 0.00000000 0.00000000 
0.00000000 0.00000000 0.00000000 
6803.84694999 1672.42768745 218.55539742 
# Day 100
# 15x15 choice variable E[100]
0.99706653 0.99996517 0.92706295 0.81902663 0.90117147 0.90809383 1.00000000 1.00000000 1.00000000 1.00000000 0.85490454 0.95738621 0.95194435 0.99791668 0.95278248 
0.99996517 1.00000000 0.99996517 0.98976588 0.96939447 0.97969937 0.99976421 0.99991581 0.70737624 1.00000000 0.99981726 0.97567692 0.94762200 0.86033628 0.96747735 
0.92706295 0.99996517 1.00000000 0.99989926 0.96418451 0.94185967 0.97641567 0.99797041 0.99879172 1.00000000 1.00000000 0.92998847 0.96594791 0.95031864 1.00000000 
0.81902663 0.98976588 0.99989926 1.00000000 0.99993625 0.98625575 0.85356092 0.96187042 1.00000000 1.00000000 0.98602609 0.94094321 0.00000000 0.00000000 0.99085048 
0.90117147 0.96939447 0.96418451 0.99993625 1.00000000 1.00000000 0.99896048 0.96342956 0.97600606 0.99811548 0.99496987 0.99899745 0.92196071 0.91349989 0.96577767 
0.90809383 0.97969937 0.94185967 0.98625575 1.00000000 1.00000000 1.00000000 0.98967347 0.98599680 0.67401825 0.96502397 0.99070810 1.00000000 0.75271471 1.00000000 
1.00000000 0.99976421 0.97641567 0.85356092 0.99896048 1.00000000 0.99924080 1.00000000 0.99896805 0.96780755 0.79084702 0.65676421 1.00000000 0.83566819 0.92578211 
1.00000000 0.99991581 0.99797041 0.96187042 0.96342956 0.98967347 1.00000000 0.69016442 1.00000000 0.99843200 0.97926958 0.94362307 0.69072680 0.96192354 0.82928567 
1.00000000 0.70737624 0.99879172 1.00000000 0.97600606 0.98599680 0.99896805 1.00000000 0.68746499 1.00000000 1.00000000 0.99090580 1.00000000 0.78346760 0.99173746 
1.00000000 1.00000000 1.00000000 1.00000000 0.99811548 0.67401825 0.96780755 0.99843200 1.00000000 0.98775600 1.00000000 0.68703993 0.94478600 0.92729557 1.00000000 
0.85490454 0.99981726 1.00000000 0.98602609 0.99496987 0.96502397 0.79084702 0.97926958 1.00000000 1.00000000 0.98697852 0.97556866 0.97590299 0.86818339 0.91174270 
0.95738621 0.97567692 0.92998847 0.94094321 0.99899745 0.99070810 0.65676421 0.94362307 0.99090580 0.68703993 0.97556866 0.96727839 1.00000000 0.73162522 1.00000000 
0.95194435 0.94762200 0.96594791 0.00000000 0.92196071 1.00000000 1.00000000 0.69072680 1.00000000 0.94478600 0.97590299 1.00000000 0.55338575 1.00000000 1.00000000 
0.99791668 0.86033628 0.95031864 0.00000000 0.91349989 0.75271471 0.83566819 0.96192354 0.78346760 0.92729557 0.86818339 0.73162522 1.00000000 0.93453071 1.00000000 
0.95278248 0.96747735 1.00000000 0.99085048 0.96577767 1.00000000 0.92578211 0.82928567 0.99173746 1.00000000 0.91174270 1.00000000 1.00000000 1.00000000 0.86724734 
# 15x3 choice variable X[100]
25.34771615 621.30834358 455.90168272 
0.21299894 0.00003483 0.00000000 
1.97041607 2.41195894 0.65093424 
1.20096345 0.51949254 0.28444517 
3847.42673952 1584.62111432 9493.23787318 
328.33334790 17422.34215193 142.24509668 
681.59423549 8432.10357095 1235.39576895 
2063.63735804 969.60547152 1467.30547792 
283.39876400 3989.60181003 2349.20109761 
6664.84085768 3294.39296215 860.52196116 
89.94022080 223.47620124 7936.95028475 
2531.04303274 87.39967409 270.59612873 
307.36569986 420.99619177 1021.67948728 
335.86163801 7.09152704 2489.42041147 
4053.40234359 9231.45586801 6338.20098531 
# 15x3 choice variable Y[100]
723.48291429 0.00000000 0.00000000 
0.00000000 0.00000000 0.00000000 
0.03351218 0.38285802 0.00009745 
0.55688745 0.45656268 0.30788122 
0.00000000 0.00000000 202.63547045 
0.00000000 0.00000000 0.00000000 
5.11506715 319.61936510 84.95812195 
0.00000000 0.00000000 0.00000000 
48.58903345 29.49737107 221.65522871 
266.00398028 244.89625633 336.07488056 
405.71867952 0.00000000 111.14049033 
60.08811549 0.00000000 3.35600883 
0.00000000 0.00000000 0.00000000 
0.00000000 0.00000000 0.00000000 
1437.06695095 929.70366511 405.96624344 
# Day 101
# 15x15 choice variable E[101]
1.00000000 0.99992434 0.98236114 0.85963484 0.98952838 0.71021718 1.00000000 1.00000000 0.99982368 1.00000000 0.88764065 0.87507104 0.99963716 1.00000000 0.98008439 
0.99992434 1.00000000 0.99996517 0.98536098 0.97096605 0.99411892 0.99823741 0.99987763 0.99855022 0.99984523 0.75239433 0.67963044 0.96272906 0.97605536 0.97582834 
0.98236114 0.99996517 1.00000000 1.00000000 0.98016002 0.91347488 0.96513278 0.99236146 0.99966422 0.99883489 0.99964105 0.97797490 0.99402612 0.99145453 1.00000000 
0.85963484 0.98536098 1.00000000 1.00000000 1.00000000 0.99126551 0.94281836 0.98218963 0.99600194 0.99438795 0.99982278 0.97855939 0.94255554 0.19585050 0.99857871 
0.98952838 0.97096605 0.98016002 1.00000000 1.00000000 1.00000000 0.99088962 0.94510603 0.95704498 0.99188418 0.99941576 1.00000000 0.91328507 0.50219013 0.94835573 
0.71021718 0.99411892 0.91347488 0.99126551 1.00000000 0.99949687 1.00000000 0.99806567 1.00000000 0.96815521 0.96613215 0.99990869 0.93088934 0.73963114 0.68751261 
1.00000000 0.99823741 0.96513278 0.94281836 0.99088962 1.00000000 1.00000000 1.00000000 0.99914083 0.93411514 0.37106568 0.64125554 0.95719775 0.77562356 0.99792283 
1.00000000 0.99987763 0.99236146 0.98218963 0.94510603 0.99806567 1.00000000 0.93185289 1.00000000 0.99909199 0.98205681 0.96269350 0.94967623 0.94894267 0.66311311 
0.99982368 0.99855022 0.99966422 0.99600194 0.95704498 1.00000000 0.99914083 1.00000000 0.66369113 1.00000000 1.00000000 0.90574522 0.96900350 0.96260249 1.00000000 
1.00000000 0.99984523 0.99883489 0.99438795 0.99188418 0.96815521 0.93411514 0.99909199 1.00000000 0.97150432 0.99993392 0.98066276 0.99805970 0.96318100 0.96518587 
0.88764065 0.75239433 0.99964105 0.99982278 0.99941576 0.96613215 0.37106568 0.98205681 1.00000000 0.99993392 0.95627698 0.94413524 0.99302278 0.71382917 0.94913616 
0.87507104 0.67963044 0.97797490 0.97855939 1.00000000 0.99990869 0.64125554 0.96269350 0.90574522 0.98066276 0.94413524 0.84143037 0.98444630 0.99235377 1.00000000 
0.99963716 0.96272906 0.99402612 0.94255554 0.91328507 0.93088934 0.95719775 0.94967623 0.96900350 0.99805970 0.99302278 0.98444630 0.64870975 0.82772111 1.00000000 
1.00000000 0.97605536 0.99145453 0.19585050 0.50219013 0.73963114 0.77562356 0.94894267 0.96260249 0.96318100 0.71382917 0.99235377 0.82772111 0.90310702 1.00000000 
0.98008439 0.97582834 1.00000000 0.99857871 0.94835573 0.68751261 0.99792283 0.66311311 1.00000000 0.96518587 0.94913616 1.00000000 1.00000000 1.00000000 0.83220332 
# 15x3 choice variable X[101]
1159.49024223 575.05539676 879.95615233 
0.00000000 0.99808759 0.00000000 
0.64098123 14.37123725 1.26557711 
0.50684089 2.87268949 0.34949611 
1299.75714335 6066.42078167 4394.85871110 
212.92406531 760.23294568 466.13777593 
5268.73574035 2395.68089774 681.13638868 
10346.11266414 27.60037395 938.78972147 
917.52968176 53.56073324 1568.85514817 
334.97723344 1795.68695783 5602.22744794 
697.52985136 1083.93740830 1740.25451034 
961.49233797 947.44815084 839.64872670 
347.32926891 17.91620741 3373.64014329 
333.33697043 9480.75683467 412.21749515 
459.79085029 2482.84094112 1592.89867642 
# 15x3 choice variable Y[101]
6.15201849 294.68766344 39.41254046 
0.00000000 0.00000000 0.00000000 
0.15640249 0.11167583 0.50440089 
0.42307592 0.40464224 0.19426194 
657.86239528 0.00000000 53.93348228 
0.00000000 0.00000000 68.93273321 
24.90260316 255.89090591 0.00000000 
3049.78382947 93.03039862 27.74436552 
58.53086695 515.51594489 103.14622969 
1134.05776537 160.15716480 295.71107551 
0.00000000 43.85236264 333.50728449 
158.96035796 86.19080047 27.11743873 
0.00000000 0.00000000 0.00000000 
0.00000000 0.00000000 0.00000000 
2245.07707861 1264.45051289 8051.76749429 
# Day 102
# 15x15 choice variable E[102]
0.96753576 0.99994194 0.97941374 0.85793867 0.86245306 0.90744628 0.99190297 1.00000000 1.00000000 1.00000000 0.82399135 0.91481406 0.96339762 0.97177556 0.95794717 
0.99994194 1.00000000 0.99993035 0.98398553 0.97044460 0.98080375 0.99961388 0.99990865 0.69253356 0.99889032 1.00000000 0.97684210 0.92932849 0.96362926 1.00000000 
0.97941374 0.99993035 1.00000000 1.00000000 0.95854098 0.94836881 0.90215421 0.67896413 0.99512043 0.98879062 0.96516396 0.97964927 0.95896683 0.96398932 1.00000000 
0.85793867 0.98398553 1.00000000 1.00000000 1.00000000 0.96330551 0.77408795 0.87812674 1.00000000 1.00000000 0.99801704 0.49545528 0.91583864 0.00000000 1.00000000 
0.86245306 0.97044460 0.95854098 1.00000000 1.00000000 1.00000000 0.99677039 0.90999061 0.69794151 0.95157873 0.96368977 0.99163579 0.67981977 0.92939691 0.96959553 
0.90744628 0.98080375 0.94836881 0.96330551 1.00000000 1.00000000 1.00000000 0.99956080 1.00000000 0.95131506 0.99622116 0.95971678 1.00000000 0.94722912 1.00000000 
0.99190297 0.99961388 0.90215421 0.77408795 0.99677039 1.00000000 1.00000000 1.00000000 0.99675582 0.98867358 0.97433798 0.63756431 1.00000000 0.64445899 0.90951056 
1.00000000 0.99990865 0.67896413 0.87812674 0.90999061 0.99956080 1.00000000 0.69216752 0.68745389 0.99862990 0.90582830 0.97595856 0.99890459 0.98467552 0.96991372 
1.00000000 0.69253356 0.99512043 1.00000000 0.69794151 1.00000000 0.99675582 0.68745389 0.99977704 1.00000000 1.00000000 0.96722645 0.99714339 0.94738407 0.99942851 
1.00000000 0.99889032 0.98879062 1.00000000 0.95157873 0.95131506 0.98867358 0.99862990 1.00000000 0.98887865 0.69238089 0.96027003 0.96421801 0.97536914 0.99163184 
0.82399135 1.00000000 0.96516396 0.99801704 0.96368977 0.99622116 0.97433798 0.90582830 1.00000000 0.69238089 0.63629315 0.68619142 0.95902033 0.74787488 0.94980097 
0.91481406 0.97684210 0.97964927 0.49545528 0.99163579 0.95971678 0.63756431 0.97595856 0.96722645 0.96027003 0.68619142 0.96306569 1.00000000 0.98906615 0.96762669 
0.96339762 0.92932849 0.95896683 0.91583864 0.67981977 1.00000000 1.00000000 0.99890459 0.99714339 0.96421801 0.95902033 1.00000000 0.44755600 1.00000000 0.99987892 
0.97177556 0.96362926 0.96398932 0.00000000 0.92939691 0.94722912 0.64445899 0.98467552 0.94738407 0.97536914 0.74787488 0.98906615 1.00000000 0.92373130 0.99518554 
0.95794717 1.00000000 1.00000000 1.00000000 0.96959553 1.00000000 0.90951056 0.96991372 0.99942851 0.99163184 0.94980097 0.96762669 0.99987892 0.99518554 0.99256970 
# 15x3 choice variable X[102]
4857.05752326 224.16448019 1793.23067506 
0.00000000 0.00000000 0.01719119 
0.47113049 3.89052098 3.66851995 
2.65551714 0.45853794 0.31865256 
1692.56866869 868.09651926 344.28812875 
101.52549941 276.89897334 325.91962460 
360.80564596 1508.50034239 278.41350517 
1882.96754992 875.01953563 24086.16819290 
4428.44440978 461.44817236 341.11400974 
4028.76443239 3813.08712503 190.34051101 
459.65356670 4358.77808543 693.82255759 
158.95019824 1247.30518537 1039.45552586 
0.00000000 353.82236425 1126.66204912 
24.31305783 2457.87199328 60.55147732 
11122.94245423 6022.35849138 64.28624324 
# 15x3 choice variable Y[102]
46.89217363 158.94209555 0.00003483 
0.00000000 0.00000000 0.00000000 
0.08810188 0.19115767 0.00110378 
0.00003584 0.24071752 0.01800569 
0.00000000 0.00000000 1.82094257 
2773.03529741 0.00000000 11.59233111 
94.39091259 0.00000000 131.61060027 
32.26689761 294.08003176 329.38977800 
347.64973355 763.02100545 356.68015829 
47.23007627 51.58475199 41.37222094 
0.00000000 0.00000000 336.06089404 
424.06014342 888.36338430 199.72082203 
0.00000000 0.00000000 0.00000000 
0.00000000 0.00000000 0.00000000 
52.70564401 3814.24327063 452.55188120 
# Day 103
# 15x15 choice variable E[103]
1.00000000 1.00000000 0.89795692 0.93545868 0.97302242 0.85508897 0.99846599 1.00000000 0.99703006 1.00000000 0.80261963 0.97133342 0.94210659 0.97584673 0.66724702 
1.00000000 1.00000000 0.99989719 0.89128788 0.97947862 0.99380785 0.98266284 0.69271746 1.00000000 0.91069960 0.99973794 0.98909980 0.96034957 0.98818513 0.99904162 
0.89795692 0.99989719 1.00000000 1.00000000 0.96940146 0.92940160 0.99328524 0.98396096 1.00000000 0.99801132 0.98257578 0.88155763 0.90381154 0.99653938 0.99682142 
0.93545868 0.89128788 1.00000000 1.00000000 0.99996517 0.97304728 0.86249334 0.70331690 0.99979036 0.78195995 0.99983552 0.65634102 0.82687046 0.00000000 1.00000000 
0.97302242 0.97947862 0.96940146 0.99996517 1.00000000 1.00000000 1.00000000 0.73799099 1.00000000 0.99620313 0.99908375 1.00000000 0.99168473 0.71339245 0.97858598 
0.85508897 0.99380785 0.92940160 0.97304728 1.00000000 0.99996517 1.00000000 1.00000000 0.98720433 0.97905910 1.00000000 0.96637001 0.94827802 0.90932209 0.99857925 
0.99846599 0.98266284 0.99328524 0.86249334 1.00000000 1.00000000 1.00000000 0.99881139 1.00000000 0.99056556 0.78525661 0.67417603 1.00000000 0.64026133 0.94536307 
1.00000000 0.69271746 0.98396096 0.70331690 0.73799099 1.00000000 0.99881139 0.98637655 1.00000000 0.68369243 0.97073855 0.99240439 1.00000000 0.98791652 0.99290211 
0.99703006 1.00000000 1.00000000 0.99979036 1.00000000 0.98720433 1.00000000 1.00000000 1.00000000 0.99675603 0.99785026 0.96174110 1.00000000 0.82421647 0.97659682 
1.00000000 0.91069960 0.99801132 0.78195995 0.99620313 0.97905910 0.99056556 0.68369243 0.99675603 0.86892662 1.00000000 0.99319108 1.00000000 0.91422239 0.65458462 
0.80261963 0.99973794 0.98257578 0.99983552 0.99908375 1.00000000 0.78525661 0.97073855 0.99785026 1.00000000 0.90385630 0.99955204 0.57865632 0.64212120 0.93002012 
0.97133342 0.98909980 0.88155763 0.65634102 1.00000000 0.96637001 0.67417603 0.99240439 0.96174110 0.99319108 0.99955204 0.92688602 0.98119919 0.82234487 1.00000000 
0.94210659 0.96034957 0.90381154 0.82687046 0.99168473 0.94827802 1.00000000 1.00000000 1.00000000 1.00000000 0.57865632 0.98119919 0.48667836 1.00000000 0.99460953 
0.97584673 0.98818513 0.99653938 0.00000000 0.71339245 0.90932209 0.64026133 0.98791652 0.82421647 0.91422239 0.64212120 0.82234487 1.00000000 0.79890870 1.00000000 
0.66724702 0.99904162 0.99682142 1.00000000 0.97858598 0.99857925 0.94536307 0.99290211 0.97659682 0.65458462 0.93002012 1.00000000 0.99460953 1.00000000 0.89003552 
# 15x3 choice variable X[103]
608.94006962 1178.87603098 2745.31571445 
0.03611988 1.77066534 0.00000000 
0.04380507 0.61293057 0.06916151 
1.29297458 1.62890716 5.90522147 
1070.69117151 584.97308997 552.28113926 
4334.67404586 2666.93221109 256.61964620 
4890.25361891 2726.20305753 11818.96378721 
2185.16853289 53.24562468 26.93009686 
2012.62705275 552.83620147 4142.91278406 
14672.08912667 355.46806503 14542.31385530 
2835.18919797 1923.19482477 303.49187756 
1339.71741517 62.15811777 171.86458007 
3738.67720179 0.00000000 2270.27682833 
0.00000000 291.15649184 31.31131917 
4136.49635455 1047.90618032 2119.87287228 
# 15x3 choice variable Y[103]
0.00000000 63.75177563 22.84643642 
0.00000000 0.00000000 0.00000000 
0.37144089 0.00047001 0.12573684 
0.09337828 0.12359218 0.43508877 
309.00391036 1981.79377425 204.80911210 
0.00000000 0.00000000 0.61779294 
6.70587526 297.09392025 67.07507063 
347.66545629 0.00000000 983.56519592 
152.98157849 64.66806629 878.98272393 
3596.76882768 25.31298095 0.00000000 
0.00000000 1946.38207520 131.38757236 
36.79395343 766.93882646 936.91372917 
0.00000000 0.00000000 0.00000000 
0.00000000 0.00000000 0.00000000 
228.80822086 47.33894342 1457.57432822 
# Day 104
# 15x15 choice variable E[104]
1.00000000 1.00000000 0.91515269 0.88687029 0.91671073 0.91435692 1.00000000 1.00000000 1.00000000 1.00000000 0.88496634 0.92572094 0.95629017 0.90731107 0.97387887 
1.00000000 1.00000000 0.99985606 0.92737070 0.99692017 0.90367369 0.95348217 0.99991758 0.99996517 1.00000000 1.00000000 0.96462415 0.99759000 0.96842076 0.96568091 
0.91515269 0.99985606 1.00000000 0.99996517 0.64185934 0.94401714 0.94158668 0.88024067 0.99990233 0.99971277 0.99961615 0.91448509 0.66190502 0.94289620 1.00000000 
0.88687029 0.92737070 0.99996517 1.00000000 0.99996517 0.99631744 0.94897171 0.68198624 0.71395025 1.00000000 1.00000000 0.66858151 0.58367704 0.00000000 0.99890083 
0.91671073 0.99692017 0.64185934 0.99996517 1.00000000 1.00000000 1.00000000 0.87208165 0.99689078 0.99805814 1.00000000 0.98487922 0.98844827 0.52115175 0.91450649 
0.91435692 0.90367369 0.94401714 0.99631744 1.00000000 1.00000000 1.00000000 0.94702169 0.99322158 0.76115516 0.95985410 0.99731771 0.93929112 0.50515062 1.00000000 
1.00000000 0.95348217 0.94158668 0.94897171 1.00000000 1.00000000 1.00000000 1.00000000 0.98309419 1.00000000 0.89376677 0.94324211 0.96782216 0.62685327 0.83786364 
1.00000000 0.99991758 0.88024067 0.68198624 0.87208165 0.94702169 1.00000000 0.68883067 0.99984799 1.00000000 0.98882950 0.97600185 0.99992733 0.99362298 0.85569065 
1.00000000 0.99996517 0.99990233 0.71395025 0.99689078 0.99322158 0.98309419 0.99984799 0.95542100 0.72180236 0.87792938 0.99223164 0.99786028 0.67610637 0.97306755 
1.00000000 1.00000000 0.99971277 1.00000000 0.99805814 0.76115516 1.00000000 1.00000000 0.72180236 0.92557362 1.00000000 0.99871724 1.00000000 0.81251092 0.96133801 
0.88496634 1.00000000 0.99961615 1.00000000 1.00000000 0.95985410 0.89376677 0.98882950 0.87792938 1.00000000 0.96722707 1.00000000 0.97815891 0.94172148 0.98368265 
0.92572094 0.96462415 0.91448509 0.66858151 0.98487922 0.99731771 0.94324211 0.97600185 0.99223164 0.99871724 1.00000000 1.00000000 1.00000000 1.00000000 0.97063385 
0.95629017 0.99759000 0.66190502 0.58367704 0.98844827 0.93929112 0.96782216 0.99992733 0.99786028 1.00000000 0.97815891 1.00000000 0.49682388 1.00000000 1.00000000 
0.90731107 0.96842076 0.94289620 0.00000000 0.52115175 0.50515062 0.62685327 0.99362298 0.67610637 0.81251092 0.94172148 1.00000000 1.00000000 1.00000000 1.00000000 
0.97387887 0.96568091 1.00000000 0.99890083 0.91450649 1.00000000 0.83786364 0.85569065 0.97306755 0.96133801 0.98368265 0.97063385 1.00000000 1.00000000 0.91043682 
# 15x3 choice variable X[104]
125.81610372 1649.26803923 1972.62349885 
0.00000000 0.51972954 0.00000000 
8.47152663 4.96284906 1.33285603 
0.31176547 0.47859316 0.67985060 
172.66494517 10094.63218656 2091.44466217 
153.23776899 1245.85016788 1398.77672129 
2983.46626765 274.63897709 780.53954900 
10896.75269895 4540.54311173 9234.78968064 
2670.84467344 391.72787162 744.65506555 
4296.38794184 1186.28483978 404.84456279 
1820.64933670 459.31516294 290.53720665 
1952.52438255 1998.83448909 10509.45020838 
321.99790681 130.15252539 284.30536254 
2023.45171879 4218.89865623 40.96689377 
9757.51268901 6835.95310400 2265.58571213 
# 15x3 choice variable Y[104]
0.00000000 6507.36645001 54.88569193 
0.00000000 0.00000000 0.00000000 
0.01432572 0.20981157 0.00741795 
1.50167798 0.11169421 0.14306976 
0.00000000 2542.09512726 111.44840298 
0.00000000 678.05934240 0.00000000 
0.00000000 230.57258887 286.95881850 
17.49410739 147.53809012 88.29450092 
144.03921026 48.33540166 263.37846231 
1157.20403983 83.66870581 247.94805487 
0.00000000 1044.59975339 0.00000000 
0.00000000 167.35233245 1174.10099550 
0.00000000 0.00000000 0.00000000 
0.00000000 0.00000000 0.00000000 
858.92513629 36.55914505 2461.80688458 
# Day 105
# 15x15 choice variable E[105]
1.00000000 1.00000000 0.87221188 0.94098022 0.94915348 0.85483900 1.00000000 0.99780435 1.00000000 1.00000000 0.52904494 0.95302333 1.00000000 0.99405355 0.97938587 
1.00000000 1.00000000 0.99991374 0.98741991 0.97715333 0.99076720 0.99991157 1.00000000 0.99948727 0.99952771 1.00000000 0.96874060 0.89889869 0.99408372 0.99811724 
0.87221188 0.99991374 1.00000000 0.99996517 0.94907083 0.94791843 0.97114514 0.90216451 1.00000000 0.99034800 0.95260598 0.94864740 0.92938671 0.92836068 0.99991481 
0.94098022 0.98741991 0.99996517 1.00000000 1.00000000 0.66756167 0.94882139 0.82598896 1.00000000 0.99754035 0.99975875 0.65785489 0.78827717 0.00000000 0.99991418 
0.94915348 0.97715333 0.94907083 1.00000000 1.00000000 1.00000000 0.97657845 0.97337278 0.99784756 0.98185613 0.99887494 0.99697446 0.99946778 0.60262666 0.75904881 
0.85483900 0.99076720 0.94791843 0.66756167 1.00000000 0.99927506 1.00000000 0.98013518 0.92126220 0.83858190 0.99871225 0.99956372 0.97972413 0.87803373 0.99743575 
1.00000000 0.99991157 0.97114514 0.94882139 0.97657845 1.00000000 0.99965409 1.00000000 1.00000000 1.00000000 0.98167500 0.96443575 0.97490365 0.63029582 0.85768872 
0.99780435 1.00000000 0.90216451 0.82598896 0.97337278 0.98013518 1.00000000 1.00000000 1.00000000 0.98845731 0.98083572 0.99364567 1.00000000 0.96272912 0.95532754 
1.00000000 0.99948727 1.00000000 1.00000000 0.99784756 0.92126220 1.00000000 1.00000000 0.99720988 0.99677285 0.98064442 0.95556518 1.00000000 0.73718295 0.99957800 
1.00000000 0.99952771 0.99034800 0.99754035 0.98185613 0.83858190 1.00000000 0.98845731 0.99677285 0.96154066 0.98137305 0.99569802 1.00000000 0.77075563 0.67250347 
0.52904494 1.00000000 0.95260598 0.99975875 0.99887494 0.99871225 0.98167500 0.98083572 0.98064442 0.98137305 0.95313066 0.94490486 0.97476037 0.96868787 0.95755390 
0.95302333 0.96874060 0.94864740 0.65785489 0.99697446 0.99956372 0.96443575 0.99364567 0.95556518 0.99569802 0.94490486 0.67747820 1.00000000 0.84822506 1.00000000 
1.00000000 0.89889869 0.92938671 0.78827717 0.99946778 0.97972413 0.97490365 1.00000000 1.00000000 1.00000000 0.97476037 1.00000000 0.64723904 0.99202987 1.00000000 
0.99405355 0.99408372 0.92836068 0.00000000 0.60262666 0.87803373 0.63029582 0.96272912 0.73718295 0.77075563 0.96868787 0.84822506 0.99202987 0.92171720 0.69816194 
0.97938587 0.99811724 0.99991481 0.99991418 0.75904881 0.99743575 0.85768872 0.95532754 0.99957800 0.67250347 0.95755390 1.00000000 1.00000000 0.69816194 0.85800505 
# 15x3 choice variable X[105]
24127.72102796 6873.78521611 633.43631682 
0.00000000 0.00000000 0.39411543 
1.96345880 0.00779772 0.41077319 
0.60749733 1.66176694 2.40131740 
943.68250674 21.81083512 285.21223715 
152.44412735 104.04809849 2204.36554442 
6363.69860475 4205.27792249 12523.77076578 
3584.11481538 569.85399452 3770.21025315 
2338.07301868 3734.44943898 364.21384956 
161.41240706 533.57844853 2631.57521551 
632.40889062 8515.35723455 1277.17363794 
382.34893733 202.85752556 880.11667047 
2069.52864868 666.26572089 180.53543062 
178.03553532 4606.78784517 113.46876439 
4096.81977219 7304.85936755 7304.84156815 
# 15x3 choice variable Y[105]
921.64950870 3.57316058 0.86612342 
0.00003483 0.00000000 0.00000000 
0.11471772 0.00880564 0.00007576 
1.53829898 0.00000000 1.20636669 
199.37255081 0.00000000 16.26807526 
0.00000000 0.00000000 41.55932231 
0.00000000 764.89444843 0.00000000 
10.47959564 0.00000000 173.85489741 
243.92018650 240.45690676 463.71488095 
0.00000000 275.13497968 263.69429585 
922.09483940 0.00000000 183.09300620 
0.00000000 664.42837880 8.59062799 
265.37365436 0.00000000 0.00015813 
0.00000000 0.00000000 0.00000000 
1010.48905415 126.44030938 620.34456099 
# Day 106
# 15x15 choice variable E[106]
1.00000000 0.99996517 0.96872293 0.95892454 0.59641217 0.80228791 0.74942059 1.00000000 1.00000000 1.00000000 0.90178834 0.96097822 0.69371239 0.98624728 0.97040861 
0.99996517 1.00000000 0.99996517 0.98976223 0.97995740 0.98061205 0.99961384 0.99993035 0.99986115 0.99917548 0.99996517 0.99758043 0.97206755 0.93782224 0.96417944 
0.96872293 0.99996517 1.00000000 1.00000000 0.97377089 0.89719046 0.85987090 0.97004380 0.99992542 0.99909149 0.99677316 0.93937643 0.95392929 0.95895714 0.99474301 
0.95892454 0.98976223 1.00000000 1.00000000 1.00000000 0.99415079 0.92599390 0.91233538 1.00000000 1.00000000 1.00000000 0.94464842 0.67382929 0.00000000 1.00000000 
0.59641217 0.97995740 0.97377089 1.00000000 0.90726570 1.00000000 0.99792325 0.87217942 0.99955933 1.00000000 0.98502807 1.00000000 0.93825644 0.49557445 0.94904943 
0.80228791 0.98061205 0.89719046 0.99415079 1.00000000 1.00000000 1.00000000 0.98101355 0.97672179 0.99359397 0.97778053 0.99790489 1.00000000 0.84675288 0.99955548 
0.74942059 0.99961384 0.85987090 0.92599390 0.99792325 1.00000000 1.00000000 1.00000000 0.97200523 0.96859777 0.93869733 0.92432408 0.81441193 0.68172036 0.98493038 
1.00000000 0.99993035 0.97004380 0.91233538 0.87217942 0.98101355 1.00000000 0.97282793 1.00000000 0.99695570 0.99043466 0.98575716 0.99767306 0.95931982 0.92606529 
1.00000000 0.99986115 0.99992542 1.00000000 0.99955933 0.97672179 0.97200523 1.00000000 0.99659886 0.99991810 0.97488638 0.92140993 1.00000000 0.96517476 1.00000000 
1.00000000 0.99917548 0.99909149 1.00000000 1.00000000 0.99359397 0.96859777 0.99695570 0.99991810 0.97144565 1.00000000 0.97447214 1.00000000 0.78634376 0.99260195 
0.90178834 0.99996517 0.99677316 1.00000000 0.98502807 0.97778053 0.93869733 0.99043466 0.97488638 1.00000000 0.91633312 1.00000000 0.96927396 0.88503092 1.00000000 
0.96097822 0.99758043 0.93937643 0.94464842 1.00000000 0.99790489 0.92432408 0.98575716 0.92140993 0.97447214 1.00000000 0.99771830 0.98542177 0.99358239 1.00000000 
0.69371239 0.97206755 0.95392929 0.67382929 0.93825644 1.00000000 0.81441193 0.99767306 1.00000000 1.00000000 0.96927396 0.98542177 0.47527056 1.00000000 1.00000000 
0.98624728 0.93782224 0.95895714 0.00000000 0.49557445 0.84675288 0.68172036 0.95931982 0.96517476 0.78634376 0.88503092 0.99358239 1.00000000 0.89312721 1.00000000 
0.97040861 0.96417944 0.99474301 1.00000000 0.94904943 0.99955548 0.98493038 0.92606529 1.00000000 0.99260195 1.00000000 1.00000000 1.00000000 1.00000000 0.92538297 
# 15x3 choice variable X[106]
3103.34267632 21958.05996667 279.57554740 
0.00003483 3.34038588 0.00000000 
0.83410218 0.03496609 0.18445766 
6.29578453 0.72520304 0.94689659 
1884.49609750 1146.88991716 684.78948577 
7014.46833415 459.20673764 1561.18580605 
81.70258964 0.00000000 38.79792569 
17215.65066891 700.03702277 163.58224433 
1122.07443985 3130.43575657 1592.07310612 
3174.71102181 835.41420505 9709.88043261 
2587.83054759 2193.19650035 1554.25342587 
1166.36201272 1529.67007446 813.13761592 
445.62088534 64.41960786 103.98680899 
70.58345083 820.77409466 172.57141424 
663.76948770 607.13153748 1231.13633375 
# 15x3 choice variable Y[106]
0.00000000 213.91769219 95.36528287 
0.00000000 0.00000000 0.00000000 
0.00011187 0.06448422 0.01280991 
0.02114233 0.11971217 0.17686485 
188.30672646 212.64891145 0.00000000 
0.45039285 2.46503194 17.05485888 
9.42750248 0.00000000 317.70890929 
783.24723299 53.17753625 0.00000000 
1070.18154661 3226.09622511 273.37644085 
74.26972920 91.21207850 220.31623526 
0.00000000 95.12996718 0.00000000 
1.84157441 159.11457643 1442.17705691 
0.00000000 0.00000000 0.00000000 
0.00000000 0.00000000 0.00000000 
339.85234114 171.22757982 117.44128551 
# Day 107
# 15x15 choice variable E[107]
1.00000000 1.00000000 0.99293817 0.91625013 0.98622471 0.58965657 1.00000000 0.99928685 1.00000000 1.00000000 0.86265467 0.98845304 0.96070499 0.92991384 0.92933270 
1.00000000 1.00000000 0.99996517 0.93361547 0.99182923 0.95793717 0.96781184 0.99992376 1.00000000 0.99996517 0.99996517 0.98937957 0.82149635 0.97230387 0.99213476 
0.99293817 0.99996517 1.00000000 0.99996517 0.98234282 0.97348237 0.98540128 0.99841190 1.00000000 0.99893899 0.99801502 0.99160027 0.98754866 0.98161691 1.00000000 
0.91625013 0.93361547 0.99996517 1.00000000 1.00000000 0.99153813 0.52971398 0.98129750 0.99976695 0.99992841 0.99989783 0.98826243 0.82560061 0.23142945 0.99337085 
0.98622471 0.99182923 0.98234282 1.00000000 1.00000000 1.00000000 0.97832771 0.92398293 0.95628956 0.99535804 0.93580237 0.71040249 0.95169181 0.45820668 0.99375033 
0.58965657 0.95793717 0.97348237 0.99153813 1.00000000 1.00000000 1.00000000 0.98468413 0.94900878 0.64799717 0.68541511 1.00000000 0.99812455 0.81779929 0.99929327 
1.00000000 0.96781184 0.98540128 0.52971398 0.97832771 1.00000000 0.97914390 0.99597713 1.00000000 0.98624356 0.83294707 0.69680547 0.99976830 0.64085875 0.97276282 
0.99928685 0.99992376 0.99841190 0.98129750 0.92398293 0.98468413 0.99597713 0.97357068 1.00000000 0.98902949 0.90138260 0.87575135 0.98882412 1.00000000 0.99496626 
1.00000000 1.00000000 1.00000000 0.99976695 0.95628956 0.94900878 1.00000000 1.00000000 0.99135931 1.00000000 0.83535663 0.94314486 1.00000000 0.89288333 1.00000000 
1.00000000 0.99996517 0.99893899 0.99992841 0.99535804 0.64799717 0.98624356 0.98902949 1.00000000 0.82217864 1.00000000 1.00000000 0.93668882 0.64600765 0.97995161 
0.86265467 0.99996517 0.99801502 0.99989783 0.93580237 0.68541511 0.83294707 0.90138260 0.83535663 1.00000000 0.95375132 0.98734170 0.68083712 0.73731696 0.97819584 
0.98845304 0.98937957 0.99160027 0.98826243 0.71040249 1.00000000 0.69680547 0.87575135 0.94314486 1.00000000 0.98734170 1.00000000 1.00000000 0.95002269 0.68374384 
0.96070499 0.82149635 0.98754866 0.82560061 0.95169181 0.99812455 0.99976830 0.98882412 1.00000000 0.93668882 0.68083712 1.00000000 0.63877212 1.00000000 0.99989096 
0.92991384 0.97230387 0.98161691 0.23142945 0.45820668 0.81779929 0.64085875 1.00000000 0.89288333 0.64600765 0.73731696 0.95002269 1.00000000 0.72274626 0.70291946 
0.92933270 0.99213476 1.00000000 0.99337085 0.99375033 0.99929327 0.97276282 0.99496626 1.00000000 0.97995161 0.97819584 0.68374384 0.99989096 0.70291946 0.94738976 
# 15x3 choice variable X[107]
14323.67886497 525.59498703 3574.76844747 
0.25465842 0.84401005 0.00000000 
0.35288978 1.61047557 6.36408128 
6.43643832 4.83699865 0.98392341 
39.33170807 1250.14200529 413.25271789 
1802.65208161 164.07796580 0.00000000 
11263.84773734 586.54287611 6353.42617909 
1457.67218777 438.54998171 16235.28543460 
1128.92205469 1546.68529737 773.86008150 
1385.19724510 883.82564279 269.32171966 
1342.32391280 29789.07665153 588.86058175 
3964.11780127 14.04711140 538.66870213 
1194.75487586 2565.74519259 259.87753171 
32.09799987 2058.65834884 314.17080878 
10754.96195987 3851.98332922 810.10797714 
# 15x3 choice variable Y[107]
363.47369969 0.00000000 111.12961847 
0.00000000 0.00000000 0.00000000 
0.00018583 0.06291241 0.00035966 
0.01367066 0.62689105 0.09808760 
0.00000000 41.96103635 6.52669909 
0.00000000 71.37662381 0.00000000 
0.00000000 288.05527083 789.33848757 
203.94007729 47.75463338 234.32954494 
65.50088189 566.51579873 17.46112703 
0.00000000 222.59791373 2019.58692181 
0.00000000 164.02426486 2891.75661172 
0.00000000 0.00000000 201.50741988 
0.00000000 0.00000000 0.00000000 
0.00000000 0.00000000 0.00000000 
759.19387471 514.85518746 927.63455175 
# Day 108
# 15x15 choice variable E[108]
1.00000000 1.00000000 0.58683028 0.83431211 0.95974418 0.98934041 0.98145019 1.00000000 0.70961282 1.00000000 0.82608342 0.93905618 1.00000000 0.98569421 0.99956687 
1.00000000 1.00000000 0.99996517 0.93219096 0.98216377 0.94157999 0.99983443 0.99992343 0.99990434 0.99996517 1.00000000 0.97869013 0.62048500 0.94841790 0.99550744 
0.58683028 0.99996517 1.00000000 0.99996517 0.99008509 0.84897642 0.96013688 0.99651618 1.00000000 1.00000000 0.96775874 0.93828814 0.97129943 0.95814027 0.99946128 
0.83431211 0.93219096 0.99996517 1.00000000 1.00000000 0.99860998 0.51848231 0.90571783 1.00000000 1.00000000 0.70919846 0.90961787 0.95112393 0.18308010 0.99707666 
0.95974418 0.98216377 0.99008509 1.00000000 1.00000000 1.00000000 0.99373518 0.95626750 1.00000000 0.67085843 0.99833521 0.99303134 0.99119992 0.60463217 0.93405135 
0.98934041 0.94157999 0.84897642 0.99860998 1.00000000 1.00000000 1.00000000 0.98604818 1.00000000 0.97062082 0.96057556 0.97820890 0.95643509 0.90547423 1.00000000 
0.98145019 0.99983443 0.96013688 0.51848231 0.99373518 1.00000000 0.97008660 1.00000000 0.96042253 0.97350340 1.00000000 0.85637447 0.98057749 0.98765646 0.80356532 
1.00000000 0.99992343 0.99651618 0.90571783 0.95626750 0.98604818 1.00000000 1.00000000 1.00000000 0.97470835 0.98103345 0.93001595 0.89912070 0.91212465 0.91178068 
0.70961282 0.99990434 1.00000000 1.00000000 1.00000000 1.00000000 0.96042253 1.00000000 1.00000000 0.99341495 1.00000000 0.67179169 0.99272380 0.62708771 0.69301286 
1.00000000 0.99996517 1.00000000 1.00000000 0.67085843 0.97062082 0.97350340 0.97470835 0.99341495 0.90900901 1.00000000 0.99954392 0.87588495 0.78891451 0.95175153 
0.82608342 1.00000000 0.96775874 0.70919846 0.99833521 0.96057556 1.00000000 0.98103345 1.00000000 1.00000000 0.86449645 0.99265280 0.89875006 0.50666353 0.94487588 
0.93905618 0.97869013 0.93828814 0.90961787 0.99303134 0.97820890 0.85637447 0.93001595 0.67179169 0.99954392 0.99265280 1.00000000 1.00000000 0.97743935 1.00000000 
1.00000000 0.62048500 0.97129943 0.95112393 0.99119992 0.95643509 0.98057749 0.89912070 0.99272380 0.87588495 0.89875006 1.00000000 0.64892602 1.00000000 1.00000000 
0.98569421 0.94841790 0.95814027 0.18308010 0.60463217 0.90547423 0.98765646 0.91212465 0.62708771 0.78891451 0.50666353 0.97743935 1.00000000 0.75638612 1.00000000 
0.99956687 0.99550744 0.99946128 0.99707666 0.93405135 1.00000000 0.80356532 0.91178068 0.69301286 0.95175153 0.94487588 1.00000000 1.00000000 1.00000000 0.88635179 
# 15x3 choice variable X[108]
683.45467345 1595.52916747 3025.14759543 
0.00000000 0.00781843 0.22853802 
1.13785032 1.30679100 0.08351204 
12.30721276 4.21401722 6.35953166 
175.61531856 249.92040501 337.58576592 
648.58949123 2997.39574882 27.44736087 
226.99036234 462.20641519 3975.12668758 
3877.00762045 326.66467686 1927.69967149 
1133.33483366 5621.94052096 262.99304028 
337.74132403 562.92921449 3285.20821132 
1837.61730872 4720.55743422 293.04674826 
1956.95014818 666.38593512 14980.49287124 
0.00000000 26.70261641 74.82866460 
76.48290455 10197.10675493 586.12650754 
754.96442866 497.06218907 904.65949354 
# 15x3 choice variable Y[108]
152.65947293 12.82680641 0.00004804 
0.00000000 0.00000000 0.00000000 
0.00013194 0.02723325 2.31667636 
0.55361905 0.00000000 0.01908306 
271.21467766 461.65555382 103.46315962 
0.00000000 0.00000000 48.47826627 
0.00000000 0.00000000 72.82528253 
0.00000000 0.00000000 117.21738351 
158.60143971 377.14056716 384.57773209 
343.37954285 6.57747945 123.24685827 
401.50366443 127.83329524 140.15702566 
333.02270552 33.38894826 82.02148209 
0.00000000 0.00000000 0.00000000 
0.00000000 4.64245088 0.00000000 
311.68804982 868.82225861 412.15907060 
# Day 109
# 15x15 choice variable E[109]
1.00000000 0.99996517 0.99337211 0.95169351 0.96037928 0.92595294 0.99972731 1.00000000 0.99626583 1.00000000 0.88115534 0.96256396 0.94236046 1.00000000 0.97048275 
0.99996517 1.00000000 1.00000000 0.94063427 0.92466440 0.97161748 0.99986853 1.00000000 0.99993035 0.99996517 1.00000000 0.99848910 0.98894908 0.97534984 0.99716950 
0.99337211 1.00000000 1.00000000 1.00000000 0.98269467 0.97360296 0.98342554 0.99844476 0.98860718 0.68551217 1.00000000 0.58652071 0.86494242 0.95199778 1.00000000
[truncated: 19,038,567 more chars]
